# Supplementary material for: Primed to vocalize: Wild-derived male house mice increase vocalization rate and diversity after a previous encounter with a female
Source: PLoS One. 2020 Dec 9;15(12):e0242959. doi: 10.1371/journal.pone.0242959 (PMC7725367; doi:10.1371/journal.pone.0242959)
Supplement: S1 Data — (XLSX) [file pone.0242959.s002.xlsx]

## Sheet: USV DATA
		Vocalization count				USV parameters					Number of USVs for each USV category (15 USV categories)																				Percentage of USVs for each USV category (including "uc" syllables)
Replicate	Group	# LFV<20kHz	# Squeaks	# USVs	# Voc_Rep	Latency-1st_USV [s}	avgLength USV_ms	avgfSlope	avgFmean	avgaMean	us	s	f	d	up	u	ui	c	c2	c3	c4	c5	h	uh	uc	Perc_us	Perc_s	Perc_f	Perc_d	Perc_up	Perc_u	Perc_ui	Perc_c	Perc_c2	Perc_c3	Perc_c4	Perc_c5	Perc_h	Perc_uh	Perc_uc	# all_vocalizations (USVs, LFV, squeaks)
1	0	15	8	51	9	4.892	12.1408	0.0184848	50.9538	14.9988	2	13	0	5	2	0	0	0	6	5	2	0	1	0	15	0.0392157	0.254902	0	0.0980392	0.0392157	0	0	0	0.117647	0.0980392	0.0392157	0	0.0196078	0	0.294118	74
2	0	14	12	269	13	14.5321	17.0162	-0.206886	81.137	15.4928	6	14	6	7	19	2	5	0	39	10	1	0	7	88	65	0.0223048	0.0520446	0.0223048	0.0260223	0.070632	0.00743494	0.0185874	0	0.144981	0.0371747	0.00371747	0	0.0260223	0.327138	0.241636	295
3	0	5	0	26	4	44.0434	8.85	-0.165	37.6125	16.2125	0	2	0	0	0	0	0	0	2	1	0	0	0	0	21	0	0.0769231	0	0	0	0	0	0	0.0769231	0.0384615	0	0	0	0	0.807692	31
4	0	4	1	5	4	51.7995	9.385	-0.045	59.9167	15.45	1	2	1	0	0	0	0	0	0	0	0	0	0	0	1	0.2	0.4	0.2	0	0	0	0	0	0	0	0	0	0	0	0.2	10
5	0	6	132	21	6	67.439	6.88	-0.63	60.3721	13.6693	10	3	2	2	0	0	0	0	1	0	0	0	0	0	3	0.47619	0.142857	0.0952381	0.0952381	0	0	0	0	0.047619	0	0	0	0	0	0.142857	159
6	0	11	13	67	11	16.986	13.5285	-0.0076	48.6448	15.7988	2	7	3	2	1	1	0	0	5	2	1	0	0	3	40	0.0298507	0.104478	0.0447761	0.0298507	0.0149254	0.0149254	0	0	0.0746269	0.0298507	0.0149254	0	0	0.0447761	0.597015	91
7	0	5	2	16	2	246.456	7.5	-0.285	41.165	15.485	0	2	0	0	0	0	0	0	0	0	0	0	0	0	14	0	0.125	0	0	0	0	0	0	0	0	0	0	0	0	0.875	23
8	0	4	2	20	4	238.808	10.06	-2.99	64.52	12.03	0	1	1	0	0	0	1	0	0	0	0	0	0	0	17	0	0.05	0.05	0	0	0	0.05	0	0	0	0	0	0	0	0.85	26
9	0	1	0	11	2	2.6205	8.5	0.185	51.74	19.025	0	2	0	0	0	0	0	0	0	0	0	0	0	0	9	0	0.181818	0	0	0	0	0	0	0	0	0	0	0	0	0.818182	12
10	0	8	6	16	3	8.4749	7.375	-0.46	47.4067	15.1267	1	5	0	0	0	0	0	0	0	0	0	0	0	0	10	0.0625	0.3125	0	0	0	0	0	0	0	0	0	0	0	0	0.625	30
11	1	18	1	95	11	8.7493	14.9333	-0.167115	49.6425	15.3489	6	10	3	4	1	0	3	0	16	8	2	0	2	0	40	0.0631579	0.105263	0.0315789	0.0421053	0.0105263	0	0.0315789	0	0.168421	0.0842105	0.0210526	0	0.0210526	0	0.421053	114
13	1	4	7	457	12	24.0533	42.0077	0.0301663	53.4289	18.635	1	17	112	52	81	15	42	1	10	4	0	0	111	0	11	0.00218818	0.0371991	0.245077	0.113786	0.177243	0.0328228	0.0919037	0.00218818	0.0218818	0.00875274	0	0	0.242888	0	0.02407	468
15	1	15	11	53	9	107.547	19.55	0.0513043	49.4786	15.3229	5	4	7	3	3	0	0	1	9	1	0	0	0	0	20	0.0943396	0.0754717	0.132075	0.0566038	0.0566038	0	0	0.0188679	0.169811	0.0188679	0	0	0	0	0.377358	79
22	1	4	3	99	7	0.921	14.389	0.101111	59.3827	13.0246	2	18	40	4	5	0	0	0	3	0	0	0	0	0	27	0.020202	0.181818	0.40404	0.040404	0.0505051	0	0	0	0.030303	0	0	0	0	0	0.272727	106
24	1	4	11	29	5	0.1221	17.7943	0.153333	54.8017	14.3583	0	3	1	0	2	0	0	0	1	0	0	0	0	0	22	0	0.103448	0.0344828	0	0.0689655	0	0	0	0.0344828	0	0	0	0	0	0.758621	44
31	1	3	10	35	8	380.729	32.9788	0.325294	80.8791	17.2826	0	1	0	0	8	0	1	0	10	8	2	0	4	0	1	0	0.0285714	0	0	0.228571	0	0.0285714	0	0.285714	0.228571	0.0571429	0	0.114286	0	0.0285714	48
33	1	19	41	564	13	14.8362	37.6556	0.174896	60.9854	17.9405	3	22	53	23	150	9	169	32	10	4	0	0	17	7	65	0.00531915	0.0390071	0.0939716	0.0407801	0.265957	0.0159574	0.299645	0.0567376	0.0177305	0.0070922	0	0	0.0301418	0.0124113	0.115248	624
35	1	46	49	168	12	0.032	16.9664	0.170729	63.2094	15.0265	9	20	26	1	33	0	4	0	13	6	1	0	4	3	48	0.0535714	0.119048	0.154762	0.00595238	0.196429	0	0.0238095	0	0.077381	0.0357143	0.00595238	0	0.0238095	0.0178571	0.285714	263
42	1	23	7	124	9	36.765	20.0004	-0.0152128	66.3032	17.8626	6	17	21	8	38	0	4	0	7	0	0	0	1	0	22	0.0483871	0.137097	0.169355	0.0645161	0.306452	0	0.0322581	0	0.0564516	0	0	0	0.00806452	0	0.177419	154
44	1	24	37	81	12	68.8435	14.8194	-0.0943243	60.0462	16.0157	6	12	6	5	3	0	1	1	5	4	0	0	2	6	30	0.0740741	0.148148	0.0740741	0.0617284	0.037037	0	0.0123457	0.0123457	0.0617284	0.0493827	0	0	0.0246914	0.0740741	0.37037	142
51	10	3	0	18	7	206.052	11.4225	0.122222	50.58	15.345	2	2	2	3	0	0	1	0	0	0	0	0	2	0	6	0.111111	0.111111	0.111111	0.166667	0	0	0.0555556	0	0	0	0	0	0.111111	0	0.333333	21
52	10	6	1	386	15	125.899	26.2409	0.161879	72.4141	15.0231	20	25	46	27	63	3	51	17	52	37	8	3	17	2	15	0.0518135	0.0647668	0.119171	0.0699482	0.163212	0.00777202	0.132124	0.0440415	0.134715	0.0958549	0.0207254	0.00777202	0.0440415	0.00518135	0.0388601	393
53	10	3	0	0	0	600	.	.	.	.	0	0	0	0	0	0	0	0	0	0	0	0	0	0	0	0	0	0	0	0	0	0	0	0	0	0	0	0	0	0	3
54	10	14	5	11	3	210.546	6.93167	-0.67	45.4875	12.7925	5	0	0	1	0	0	0	0	0	0	0	0	0	0	5	0.454545	0	0	0.0909091	0	0	0	0	0	0	0	0	0	0	0.454545	30
55	10	18	5	17	4	119.289	5.95455	-0.15	44.8025	14.1713	6	4	1	0	0	0	0	0	0	0	0	0	0	0	6	0.352941	0.235294	0.0588235	0	0	0	0	0	0	0	0	0	0	0	0.352941	40
56	10	12	6	37	7	137.88	17.2059	0.255161	61.3313	15.7178	5	4	6	3	14	0	0	0	0	0	0	0	2	0	3	0.135135	0.108108	0.162162	0.0810811	0.378378	0	0	0	0	0	0	0	0.0540541	0	0.0810811	55
57	10	11	5	292	11	69.716	29.2702	0.0927306	68.1892	17.465	10	8	58	11	143	6	8	0	3	0	0	0	35	5	5	0.0342466	0.0273973	0.19863	0.0376712	0.489726	0.0205479	0.0273973	0	0.010274	0	0	0	0.119863	0.0171233	0.0171233	308
58	10	5	6	67	8	89.7563	7.53921	-0.322143	63.3209	14.8985	12	11	1	0	1	0	0	0	6	0	0	0	1	6	29	0.179104	0.164179	0.0149254	0	0.0149254	0	0	0	0.0895522	0	0	0	0.0149254	0.0895522	0.432836	78
59	10	3	0	13	4	175.452	8.365	-0.18	70.8625	13.7625	0	2	1	0	0	0	0	0	0	0	0	0	0	1	9	0	0.153846	0.0769231	0	0	0	0	0	0	0	0	0	0	0.0769231	0.692308	16
60	10	1	1	7	4	183.97	8.904	-0.055	54.144	13.342	2	2	1	0	0	0	0	0	0	0	0	0	0	0	2	0.285714	0.285714	0.142857	0	0	0	0	0	0	0	0	0	0	0	0.285714	9
61	20	12	10	509	13	39.791	35.7201	0.0890995	54.2739	19.7063	7	12	50	34	99	26	16	3	2	1	0	0	185	11	63	0.0137525	0.0235756	0.0982318	0.0667976	0.194499	0.0510806	0.0314342	0.00589391	0.00392927	0.00196464	0	0	0.363458	0.021611	0.123772	531
62	20	10	15	8	4	165.187	7.34	-0.13	39.1967	16.61	2	2	0	0	1	0	0	0	0	0	0	0	0	0	3	0.25	0.25	0	0	0.125	0	0	0	0	0	0	0	0	0	0.375	33
63	20	0	3	5	3	324.756	6.125	-1.03	52.74	12.355	1	1	0	0	0	0	0	0	0	0	0	0	0	0	3	0.2	0.2	0	0	0	0	0	0	0	0	0	0	0	0	0.6	8
64	20	8	5	310	11	1.164	27.8714	0.132968	63.7612	14.3343	5	29	35	21	126	7	16	2	3	0	0	0	64	0	2	0.016129	0.0935484	0.112903	0.0677419	0.406452	0.0225806	0.0516129	0.00645161	0.00967742	0	0	0	0.206452	0	0.00645161	323
65	20	10	2	56	9	270.227	27.8038	0.084	56.0356	13.8783	3	8	16	0	18	0	5	0	0	1	0	0	3	1	1	0.0535714	0.142857	0.285714	0	0.321429	0	0.0892857	0	0	0.0178571	0	0	0.0535714	0.0178571	0.0178571	68
66	20	6	22	29	6	99.7003	9.87833	-0.15	61.1178	13.7344	3	5	0	2	0	0	1	0	0	0	0	0	0	1	17	0.103448	0.172414	0	0.0689655	0	0	0.0344828	0	0	0	0	0	0	0.0344828	0.586207	57
67	20	11	21	169	9	0.3305	27.805	0.157905	63.8962	16.09	4	13	29	13	88	7	3	2	0	0	0	0	0	0	10	0.0236686	0.0769231	0.171598	0.0769231	0.52071	0.0414201	0.0177515	0.0118343	0	0	0	0	0	0	0.0591716	201
68	20	21	32	403	14	53.2128	27.4819	0.442301	62.918	14.7989	12	25	26	7	167	4	42	8	25	25	1	0	33	1	27	0.0297767	0.0620347	0.0645161	0.0173697	0.414392	0.00992556	0.104218	0.0198511	0.0620347	0.0620347	0.00248139	0	0.0818859	0.00248139	0.0669975	456
69	20	15	8	9	6	186.356	14.18	-0.052	47.606	15.898	2	2	0	0	1	0	0	0	1	1	0	0	0	0	2	0.222222	0.222222	0	0	0.111111	0	0	0	0.111111	0.111111	0	0	0	0	0.222222	32
70	20	2	6	16	7	145.235	10.053	-0.09	73.808	13.354	0	1	2	0	1	0	0	0	2	0	0	0	1	3	6	0	0.0625	0.125	0	0.0625	0	0	0	0.125	0	0	0	0.0625	0.1875	0.375	24
71	30	0	0	1	1	600	.	.	.	.	0	0	0	0	0	0	0	0	0	0	0	0	0	0	1	0	0	0	0	0	0	0	0	0	0	0	0	0	0	1	1
72	30	4	3	55	7	242.478	27.73	0.281905	70.9856	14.5789	3	4	5	0	38	3	0	0	0	0	0	0	0	1	1	0.0545455	0.0727273	0.0909091	0	0.690909	0.0545455	0	0	0	0	0	0	0	0.0181818	0.0181818	62
73	30	6	1	11	6	4.1915	8.308	-0.14	60.3725	15.89	1	1	1	0	0	0	0	0	1	0	0	0	0	1	6	0.0909091	0.0909091	0.0909091	0	0	0	0	0	0.0909091	0	0	0	0	0.0909091	0.545455	18
74	30	6	2	349	11	165.186	29.1707	0.270063	68.6724	16.7328	2	16	11	1	84	5	5	2	1	0	0	0	211	11	0	0.00573066	0.0458453	0.0315186	0.00286533	0.240688	0.0143266	0.0143266	0.00573066	0.00286533	0	0	0	0.604585	0.0315186	0	357
75	30	8	11	122	11	98.0008	31.5348	0.137381	55.3254	13.4496	4	11	24	9	38	2	18	0	2	1	0	0	3	0	10	0.0327869	0.0901639	0.196721	0.0737705	0.311475	0.0163934	0.147541	0	0.0163934	0.00819672	0	0	0.0245902	0	0.0819672	141
76	30	14	14	627	12	20.0745	34.6684	0.311843	62.2603	16.1041	8	27	49	7	437	6	46	7	5	0	0	0	27	3	5	0.0127592	0.0430622	0.0781499	0.0111643	0.69697	0.00956938	0.0733652	0.0111643	0.00797448	0	0	0	0.0430622	0.00478469	0.00797448	655
77	30	5	1	34	9	73.9874	28.196	0.248519	62.951	14.9276	1	3	2	0	10	0	2	1	1	0	0	0	10	0	4	0.0294118	0.0882353	0.0588235	0	0.294118	0	0.0588235	0.0294118	0.0294118	0	0	0	0.294118	0	0.117647	40
78	30	10	0	8	4	95.1085	7.9	-0.193333	43.944	12.712	2	2	0	0	0	0	0	0	0	1	0	0	0	0	3	0.25	0.25	0	0	0	0	0	0	0	0.125	0	0	0	0	0.375	18
79	30	28	50	29	7	80.2765	9.02316	-0.0111111	44.48	15.1555	5	7	3	1	1	0	0	0	2	0	0	0	0	0	10	0.172414	0.241379	0.103448	0.0344828	0.0344828	0	0	0	0.0689655	0	0	0	0	0	0.344828	107
80	30	11	7	82	13	93.647	25.0878	0.177	65.1609	13.453	5	16	15	3	24	5	3	1	4	2	0	0	2	1	1	0.0609756	0.195122	0.182927	0.0365854	0.292683	0.0609756	0.0365854	0.0121951	0.0487805	0.0243902	0	0	0.0243902	0.0121951	0.0121951	100

## Sheet: Legend
Legend
	Group	Treatment for the experiment: no priming (0), priming after 1 day (1), 10 days (10), 20 days (20) and 30 days (30)
	# LFV <20kHz	Number of vocalizations with mean frequency below 20 kHz (vocalizations in the human audible range)
Vocalization count	# Squeaks	Number of squeaks (vocalizations in the human audible range)
	# USVs	USV count with unclassified USVs
	# Voc_Rep	Number of USV categories (from 1 to 15) including the "uc" syllable type emitted by the test mouse
USV parameters	Latency-1st_USV [s}	Latency time to emit the first USV (s)
	avgLength USV_ms	Average USV length (ms)
	avgfSlope	Average slope of the USV: slope of linear frequency track regression line (kHz/ms)
	avgFmean	average of the mean frequency of all USVs in one soundfile (kHz)
	avgaMean	average of the mean amplitude of all USVs in one soundfile (dB)
	us	Number of "ultra short" USVs
Number of USVs for each USV category (15 USV categories)	s	Number of "short" USVs
	f	Number of "flat" USVs
	d	Number of "down" USVs
	up	Number of "up" USVs
	u	Number of "u-shaped" USVs
	ui	Number of "u-shaped inverted" USVs
	c	Number of "complex" USVs
	c2	Number of "complex 2" USVs
	c3	Number of "complex 3" USVs
	c4	Number of "complex 4" USVs
	c5	Number of "complex 5" USVs
	h	Number of "harmonic" USVs
	uh	Number of "ultra high" USVs
	uc	Number of "unclassified" USVs
Percentage of USVs for each USV category (including "uc" syllables)	us	Percentage of "ultra short" USVs
	s	Percentage of "short" USVs
	f	Percentage of "flat" USVs
	d	Percentage of "down" USVs
	up	Percentage of "up" USVs
	u	Percentage of "u-shaped" USVs
	ui	Percentage of "u-shaped inverted" USVs
	c	Percentage of "complex" USVs
	c2	Percentage of "complex 2" USVs
	c3	Percentage of "complex 3" USVs
	c4	Percentage of "complex 4" USVs
	c5	Percentage of "complex 5" USVs
	h	Percentage of "harmonic" USVs
	uh	Percentage of "ultra high" USVs
	uc	Percentage of "unclassified" USVs
	# all_vocalizations (USVs, LFV, squeaks)	Total number of all sonic and ultrasonic vocalizations
