# Supplementary material for: Primed to vocalize: Wild-derived male house mice increase vocalization rate and diversity after a previous encounter with a female
Source: PLoS One. 2020 Dec 9;15(12):e0242959. doi: 10.1371/journal.pone.0242959 (PMC7725367; doi:10.1371/journal.pone.0242959)
Supplement: S2 Data — (XLSX) [file pone.0242959.s003.xlsx]

## Sheet: raw data
Spectro-temporal features of USVs
Replicate	Group	Element_ID	Length_ms	fSlope	fMean	aMean
1	0	1	6	0.22	41.13	14.04
1	0	2	16	-0.47	42.91	14.26
1	0	3	18	-0.37	35.06	12.21
1	0	4	10	-0.11	40.06	14.07
1	0	5	4.68
1	0	6	7	0.05	60.38	16.08
1	0	7	7.8	0.06	31.89	12.42
1	0	8	19	-0.55	64.2	20.97
1	0	9	22	-0.22	66.01	18.21
1	0	10	29	-0.41	68.87	12.02
1	0	11	6	0.26	43.1	16.99
1	0	12	6.24	0	72.6	11.56
1	0	13	6.19	-0.09	59.49	16.19
1	0	14	5.89	-0.07	67.42	17.64
1	0	15	16.38	-0.56	61.65	14.59
1	0	16	9.75	2.61	41.87	14.26
1	0	17	21	0.32	77.11	16.83
1	0	18	7.8	0.1	30.83	13.96
1	0	19	16.25	-0.95	52.91	17.28
1	0	20	14.2	-0.02	57.58	14.48
1	0	21	29	0.03	62.79	14.4
1	0	22	11	0.01	40.64	17.07
1	0	23	12.48	-0.49	36.38	13.04
1	0	24	10.53	-0.05	44.6	12.87
1	0	25	13.65	0.15	32.55	11.96
1	0	26	6	0.48	36.87	12.34
1	0	27	5.85	-0.11	43.6	14.03
1	0	28	7.02
1	0	29	6	-0.12	36.75	13.82
1	0	30	6	-0.01	46.25	22.54
1	0	31	3.12	0.36	39.3	12.55
1	0	32	18.33	1.31	48.41	14.47
1	0	33	25.76	0.3	46.18	13.34
1	0	34	15.99	-0.7	64.68	16.62
1	0	35	8.58	-0.09	43.97	18.01
1	0	36	8.58	-0.26	94.39	14.84
2	0	1	3.81	0	72.9	12.84
2	0	2	5.86	-0.21	51	13.02
2	0	3	5.45	0.18	111.12	12.05
2	0	4	2.72
2	0	5	5.45	0.26	108.64	12.59
2	0	6	4.36	0.19	109.89	13.64
2	0	7	7	0.21	43.78	17.28
2	0	8	8.17	-0.81	60.5	10.18
2	0	9	4.9	0	45	12.41
2	0	10	9.5	0.01	37.82	23.28
2	0	11	9.5	0.06	57.55	15.97
2	0	12	43.5	0.09	57.13	18.35
2	0	13	33	0.39	57.85	22.41
2	0	14	48.36	0.23	59.48	18.22
2	0	15	25	-0.95	61.08	13.29
2	0	16	34.32	-0.06	53.96	18.33
2	0	17	47.8	0.11	54.54	17.35
2	0	18	41.99	0.25	55.3	19.15
2	0	19	8.44
2	0	20	21.79	-0.42	40.89	13.52
2	0	21	51.74	-0.23	79.69	19.16
2	0	22	15.79
2	0	23	34.18	0.68	108.67	14.89
2	0	24	8.73	0.31	97.29	16.27
2	0	25	2.72	0.18	83.16	12.09
2	0	26	6.5	-0.09	104.02	15.37
2	0	27	39.49	0.22	83.26	20.42
2	0	28	11.57	-5.09	89.88	13.1
2	0	29	8.6	0.04	98.79	17.87
2	0	30	16.88	7.78	77.02	10.03
2	0	31	17.16	-0.09	85.58	14.29
2	0	32	50.7	-0.19	84.16	19.77
2	0	33	5.24	0.13	64.03	12.95
2	0	34	7.46	0.53	86.58	15.96
2	0	35	3.9	0	114.3	15.1
2	0	36	10.15	0.28	53	14.86
2	0	37	33.5	-0.86	94	17.99
2	0	38	23.5	-2.84	78.86	13.79
2	0	39	27.63	-0.87	90.88	12.87
2	0	40	22.15	0	112.8	9.45
2	0	41	9.53
2	0	42	8.44	0.03	107	12.65
2	0	43	10.95	-0.18	57.57	12.94
2	0	44	5.08	0	120	11.59
2	0	45	13.62	1.8	90.92	15.17
2	0	46	13	-5.29	81.99	15.1
2	0	47	25.06	-1.26	48.24	17.25
2	0	48	3.54	0.42	52.58	11.98
2	0	49	9	0.06	99.79	17.78
2	0	50	9.8	-0.16	100.71	14.96
2	0	51	17.43	-4.64	90.76	13.38
2	0	52	6.99	0	97.2	15.73
2	0	53	5.63
2	0	54	41.73	0.82	73.49	13.9
2	0	55	9.78	0.12	94.96	20.39
2	0	56	4.77	0.36	105.9	12.13
2	0	57	36.89	0.25	60.96	19.45
2	0	58	25.38	-0.93	60.49	16.45
2	0	59	8	-0.22	44.38	15.44
2	0	60	5	-0.29	93.71	13.89
2	0	61	30.73	1.48	47.16	25.81
2	0	62	6.54	0	61.44	15.59
2	0	63	33	0.53	62	17.78
2	0	64	9	-0.02	62.24	21.57
2	0	65	37	0.65	51.82	17.66
2	0	66	28.01	0.01	56.73	15.38
2	0	67	8.71	0.26	111.77	13.05
2	0	68	8.72
2	0	69	17	1.45	69.87	13.84
2	0	70	3.69	0	96.3	13
2	0	71	7	0.23	117.5	17.87
2	0	72	7.63	0.17	94.9	13.66
2	0	73	44	0.11	56.71	22.03
2	0	74	45	-0.82	62.4	15.86
2	0	75	12	0.18	63.49	17.86
2	0	76	4.48	0.15	112.35	13.84
2	0	77	24.51	0.22	30.41	13.81
2	0	78	3.81
2	0	79	5.18
2	0	80	3.54	0	109.8	12.06
2	0	81	2.45	0	113.1	11.6
2	0	82	3.27
2	0	83	4.36	-0.15	110.25	14.44
2	0	84	4.36	-0.12	94.14	11.79
2	0	85	19.61	0.32	96.84	15.02
2	0	86	27.23	0.55	95.18	12.9
2	0	87	36	0.53	72.03	17.01
2	0	88	48.16	-0.13	97.2	18.08
2	0	89	4.9	0.26	100.4	14.05
2	0	90	5.64	-0.02	85.88	15.88
2	0	91	4.63	0.3	97.02	12.41
2	0	92	12	0.01	96.87	21.15
2	0	93	19.58	0.9	60.01	18.34
2	0	94	45.48	-0.04	71.49	21.84
2	0	95	3.98	0.15	99.15	13.72
2	0	96	17.49	-2.25	69.66	12.08
2	0	97	6.54	-23.14	88.14	11.72
2	0	98	25.8	-1.79	69.88	17.46
2	0	99	6	-0.35	57.09	12.88
2	0	100	12	0.1	96.2	16.49
2	0	101	17.7	0.55	77.4	16.99
2	0	102	48	-0.62	69.24	21.1
2	0	103	4.24	-0.29	94.75	14.29
2	0	104	2.72	0	98.1	14.86
2	0	105	7.35	-0.06	32.14	12.82
2	0	106	26.38	0.58	61.04	24.09
2	0	107	29.09	-0.71	64.58	20.42
2	0	108	22.33	0.52	40.53	12.11
2	0	109	13.9	0.33	113.12	17.33
2	0	110	28.98	-0.13	58.41	16.58
2	0	111	3.81	-0.18	39.08	8.7
2	0	112	6	-0.07	95.62	16.65
2	0	113	5	0.1	107.87	16.1
2	0	114	7.08	-0.1	94.8	18.31
2	0	115	7.62
2	0	116	44.66	0.35	63.65	21.11
2	0	117	5.99	0.13	94.37	12.27
2	0	118	30	-0.02	50.17	15.95
2	0	119	48	0.3	59.5	25.66
2	0	120	31.8	0.62	60.77	26.1
2	0	121	12.01	-0.47	84.53	12.01
2	0	122	8.99	1	100.41	9.92
2	0	123	43	0.01	62.19	22.65
2	0	124	18.7	0.58	94.33	14.09
2	0	125	3.8	0	84.3	14.93
2	0	126	3.2	0	114.3	13.16
2	0	127	19.01	-1.22	91.71	15.87
2	0	128	11.25	0.03	95.65	22.19
2	0	129	8	-0.05	94.15	16.36
2	0	130	27	0.26	53.39	15.35
2	0	131	8.14	-0.6	109.95	11.65
2	0	132	22.33	0.47	55.1	15.67
2	0	133	19	-1.57	38.44	17.71
2	0	134	8.46	0.34	96.35	15.02
2	0	135	4.36	-0.09	96.68	15.01
2	0	136	7.44	0.41	98.4	13.27
2	0	137	23.42	-0.15	38.09	16.7
2	0	138	8.17	0.03	95.96	20.29
2	0	139	9.53	0.2	94.88	13.27
2	0	140	5.29	0	84.3	8.15
2	0	141	7.35	-0.34	115.83	12.91
2	0	142	7	-0.05	101.87	16.19
2	0	143	24	1.4	90.79	14.18
2	0	144	6.54	0.42	101.93	12
2	0	145	42.48	-0.24	102.17	17.52
2	0	146	27	-0.25	95.22	23.49
2	0	147	6.5	0.16	110.25	14.98
2	0	148	4.9	-0.15	98.85	13.13
2	0	149	7	-0.06	112.16	14.07
2	0	150	23.42	1.57	59.96	13.08
2	0	151	9.8	0	88.2	12.55
2	0	152	2.72	0	99.3	13.48
2	0	153	5.45	0.11	85.31	14.39
2	0	154	9.8	0.16	116.43	14.41
2	0	155	27	0.06	68.85	15.39
2	0	156	13.07	-0.54	82.72	11.88
2	0	157	15.25	-0.1	105.47	11.54
2	0	158	27	0.53	72.01	19.8
2	0	159	11	1.18	101.93	11.99
2	0	160	27	-2.84	64.42	14.72
2	0	161	13.07	0	77.7	11.58
2	0	162	58	-0.05	55.78	13.54
2	0	163	13.16	0.15	117.9	12.61
2	0	164	26	0.14	96.41	18.58
2	0	165	16	0.28	102.18	16.82
2	0	166	14	1.43	97.72	13.07
2	0	167	13.07
2	0	168	7.63	0	117.9	11.04
2	0	169	5.45	-0.21	112.93	12.19
2	0	170	26.6	0.03	113.28	15.1
2	0	171	23.42	-4.68	58.72	16.12
2	0	172	7	0	43.44	14.03
2	0	173	22.88	-1.52	54.05	14.91
2	0	174	6.54	-0.18	112.08	12.69
2	0	175	39.21	0.26	61.59	22.48
2	0	176	9.06	-0.73	92.76	12.43
2	0	177	7	0.3	99.23	13.84
2	0	178	5	0.06	109.07	14.62
2	0	179	5.45	-0.36	117.73	13
2	0	180	8.17	-5.77	79.13	12.12
2	0	181	35	-0.9	48.67	15.48
2	0	182	22.65	0.03	41.53	15.25
2	0	183	27.97	0.43	67.24	20.67
2	0	184	16.34	0.21	50.53	12.85
2	0	185	32	0.13	55.01	22.48
2	0	186	30	0.92	57.3	18.47
2	0	187	43	0.24	58.97	23.03
2	0	188	41.2	0.05	59.02	24.34
2	0	189	37	0.06	53.7	23.54
2	0	190	2.72	-0.06	95.04	11.78
2	0	191	5.72	0	118.5	13.29
2	0	192	7.8	-0.56	67.91	12.65
2	0	193	2.75	0	105.6	12.97
2	0	194	72.98	-0.03	67.65	25.95
2	0	195	3.27	0	113.7	9.99
2	0	196	45.21	1.13	53.31	13.19
2	0	197	3.27
2	0	198	5.45	0	45.6	12.26
2	0	199	4.36	0	104.1	13.13
2	0	200	3.2	0	100.2	14.66
2	0	201	4.36	-6.51	112.67	11.96
2	0	202	32.68	-0.26	61.81	14
2	0	203	8.12	9.97	74.61	11.72
2	0	204	4.36	-0.09	71.65	13.95
3	0	1	10.21	0.03	37.15	18.78
3	0	2	6.5	-0.05	36.35	16.64
3	0	3	11.57
3	0	4	9.84	-0.1	40.08	15.55
3	0	5	6.13	-0.54	36.87	13.88
4	0	1	5	-0.05	46.16	13.74
4	0	2	6.54
4	0	3	7	-0.04	79.38	14.36
4	0	4	19	0	54.21	18.25
5	0	1	3.81	0	73.8	12.18
5	0	2	10.35	-0.22	38.19	18.74
5	0	3	4.36	0.05	36.47	18.74
5	0	4	7	-0.75	38.07	14.97
5	0	5	10.89	-0.45	33.13	11.71
5	0	6	5	-0.24	31.87	14.36
5	0	7	4.9
5	0	8	4.14
5	0	9	3.27
5	0	10	15.8	-0.05	49.18	15.44
5	0	11	5.69	0.69	42.08	12.12
5	0	12	6.54	0	85.8	11.68
5	0	13	2.18
5	0	14	5	-4.7	85.43	12.6
5	0	15	6.07	0.84	88.67	12.84
5	0	16	2.7	0	88.8	12.37
5	0	17	21.24	-1.47	84.72	12.14
5	0	18	4.9	0	69	11.48
6	0	1	8.5	-0.07	61.08	15.9
6	0	2	8.5	0.46	51.92	14.67
6	0	3	26	-0.24	50.47	15.34
6	0	4	30	-0.81	52.04	11.34
6	0	5	19	0.25	46.93	14.81
6	0	6	26.5	-0.2	57.27	16.08
6	0	7	28.5	-0.1	39.12	20.95
6	0	8	24.32	-0.77	41.52	17.38
6	0	9	8	-0.06	37.03	18.04
6	0	10	10.5	-0.17	37.05	15.43
6	0	11	7.5	0.13	40.98	15.81
6	0	12	12.5	0.03	38.03	21.25
6	0	13	9.26
6	0	14	5	-0.38	37.67	12.81
6	0	15	4.36	-0.03	37.87	16.04
6	0	16	6	2.55	43.35	12.01
6	0	17	8	1.36	45.78	15.07
6	0	18	10	-0.04	50.26	16.32
6	0	19	9.04	0.16	35.44	18.78
6	0	20	20	-0.04	51.99	21.69
6	0	21	8.71	0.12	30.06	12.2
6	0	22	7	-0.13	99.95	15.26
6	0	23	24.93	-1.43	47.54	13.61
6	0	24	11.57
6	0	25	14.94	1.36	83.64	12.64
6	0	26	7	-2.21	41.88	14.25
6	0	27	9.64	0.07	57.25	17.29
7	0	1	6	0.03	44.13	13.82
7	0	2	9	-0.6	38.2	17.15
8	0	1	12.04
8	0	2	13.07	-2.99	64.52	12.03
8	0	3	5.07
9	0	1	10	0.41	68.2	18.66
9	0	2	7	-0.04	35.28	19.39
10	0	1	9.53
10	0	2	7.35
10	0	3	6	0	50.7	17.54
10	0	4	8.33	-0.46	44.12	16.32
10	0	5	3.23	0	47.4	11.52
10	0	6	9.81
11	1	1	11.7	-0.3	79.9	11.32
11	1	2	3.01	0	39.3	18.4
11	1	3	29.75	-0.24	65.19	16
11	1	4	4.44	-0.09	30.55	10.21
11	1	5	12.38	0.16	36.89	22.71
11	1	6	14.94	-0.03	39.45	21.76
11	1	7	17	-0.05	44.55	15.71
11	1	8	11.63	0.27	40.7	15.58
11	1	9	7.02	0.11	40.16	18.11
11	1	10	7	0.06	51.77	13.69
11	1	11	3.9	-0.69	64.7	12.31
11	1	12	4.68	0.15	32.19	13.9
11	1	13	15	-0.08	38.9	12.82
11	1	14	6	-0.28	57.96	14.76
11	1	15	11.97	-0.39	35.79	14.5
11	1	16	12.1	2.48	48.58	12.42
11	1	17	9	-0.05	40.72	18.57
11	1	18	11.7	-0.59	65.06	14.48
11	1	19	29.2	-0.76	51.2	14.52
11	1	20	10.92	-0.31	37.88	17.5
11	1	21	13.26	0.02	61.03	13.38
11	1	22	16	-0.41	59.61	13.69
11	1	23	8.58	-3.47	59.25	9.38
11	1	24	17	1.48	48.72	14.76
11	1	25	21	1.97	58.92	22.14
11	1	26	14	0.8	59.78	19.65
11	1	27	34	-0.07	39.13	15.64
11	1	28	31	-0.28	50.66	18.62
11	1	29	30.03	0.4	48.57	18.42
11	1	30	18.93	-0.23	34.79	15.18
11	1	31	24	-0.35	40.94	18.58
11	1	32	16	0.01	60.81	14.5
11	1	33	28.89	-0.09	39.77	13.74
11	1	34	16.77	-0.17	42.27	13.3
11	1	35	19.96	-0.21	37.95	13.95
11	1	36	18	-0.92	63.95	15.38
11	1	37	15.26	-0.13	58.49	18.37
11	1	38	5	-0.21	32.7	13.01
11	1	39	9	-0.15	41.98	15.68
11	1	40	11.7	-1.34	61.63	11.54
11	1	41	14	-0.09	34.64	19.44
11	1	42	17.61	-0.02	38.6	16.45
11	1	43	23.4	-0.15	38.59	12.78
11	1	44	23.34	-0.15	59.46	14.42
11	1	45	28	-0.11	61.62	13.49
11	1	46	12	-0.35	61.33	19.55
11	1	47	7.41	0	41.7	13.7
11	1	48	11	0.09	45.05	15.56
11	1	49	22	0	44.87	13.39
11	1	50	6	-0.36	50.4	12.32
11	1	51	4.29	0.17	38.79	14.76
11	1	52	19	-0.6	65.95	17.34
11	1	53	7	-0.14	58.82	17.09
11	1	54	9.04	-1.19	78.97	12.52
11	1	55	15.52	-1.81	69.16	13.2
13	1	1	21.55	-0.07	52.96	12.47
13	1	2	13.41
13	1	3	28	-0.11	48.93	13.73
13	1	4	14.99	-0.13	52.98	16.69
13	1	5	47.9	-0.05	62.77	15.24
13	1	6	35	0.03	49.34	15.42
13	1	7	27	0.18	93.61	12.73
13	1	8	32.5	-0.01	48.72	14.52
13	1	9	33.5	0.06	49.37	15.14
13	1	10	28.5	0	50.2	13.26
13	1	11	30.5	-0.11	52.66	16.39
13	1	12	58.82	-0.81	89.07	11.91
13	1	13	39.5	-0.08	53.39	21.52
13	1	14	51.5	0.11	50.03	15.54
13	1	15	32	-0.05	48.5	15.46
13	1	16	40	-0.12	51.56	21.07
13	1	17	37	-0.06	49.98	17.66
13	1	18	37.5	0.02	50.04	22.11
13	1	19	26	-0.07	57.92	21.48
13	1	20	23.35	-0.25	52.01	24.9
13	1	21	49	-0.02	56.37	28.82
13	1	22	35.31	-0.04	56.26	25.39
13	1	23	71.5	0.05	47.84	17.5
13	1	24	48.5	0.07	58.56	19.8
13	1	25	39.5	-0.1	54.55	17.39
13	1	26	38.5	-0.06	50.38	17.67
13	1	27	42.5	-0.12	50.11	24.27
13	1	28	25.5	0.17	55.46	23.27
13	1	29	65.5	0.03	47.22	13.98
13	1	30	49	-0.19	53.26	20.19
13	1	31	7.63	0	47.4	11.69
13	1	32	45.26	0.63	58.53	14.55
13	1	33	53.5	0	57.63	18.73
13	1	34	45	0.09	53.86	17.32
13	1	35	32.5	0.17	53.89	14.82
13	1	36	65.5	0.33	55.14	12.68
13	1	37	37.85	0.51	57.33	17.9
13	1	38	13.5	0.16	52.39	11.69
13	1	39	33	-0.06	44.51	18.61
13	1	40	12	-0.03	50.61	16.25
13	1	41	31.5	0.02	52.5	17.61
13	1	42	46	-0.04	52.38	25.37
13	1	43	35.4	-0.38	50.74	17.69
13	1	44	36	0.28	48.72	19.64
13	1	45	45.8	0.27	53.25	23.45
13	1	46	38.5	-0.09	48.16	19.98
13	1	47	32.5	-0.28	54.54	18.58
13	1	48	49.5	-0.05	52.01	19.35
13	1	49	54.74	0.01	48.15	19.63
13	1	50	37	0.09	47.83	18.03
13	1	51	60	-0.02	50.16	21.18
13	1	52	43.5	0.3	54.72	19.6
13	1	53	44.7	0.2	56.89	26.19
13	1	54	61	0.08	57.39	27.24
13	1	55	37.5	0.15	56.14	24.02
13	1	56	54	0.18	59.77	26.14
13	1	57	46.5	-0.13	53.51	18.64
13	1	58	26	0	53.38	18.06
13	1	59	55	0.13	53.91	23.04
13	1	60	45.5	0.06	54.87	20.51
13	1	61	11	-0.1	49.22	15.23
13	1	62	48.83	0.16	51.1	14.27
13	1	63	70	0.03	51.01	22.28
13	1	64	45.4	-0.09	46.68	14.43
13	1	65	59.19	0.02	49.21	16
13	1	66	49.5	0	50.59	16.36
13	1	67	42	0.23	54.2	19.51
13	1	68	44	0.09	53.93	22.06
13	1	69	40	-0.08	56.76	19.84
13	1	70	44.5	-0.03	47.99	15.07
13	1	71	45.5	0.1	50.52	19.61
13	1	72	37.04	-0.13	50	15.77
13	1	73	41	0.03	52.6	19.83
13	1	74	51	0.01	54.59	19.74
13	1	75	26.42	0.1	56.28	13.73
13	1	76	28.78	-0.26	54.09	24.21
13	1	77	37.5	-0.25	55.07	20.39
13	1	78	52.5	-0.05	58.64	22.63
13	1	79	50.5	0.03	60.8	24.2
13	1	80	21	0.16	51.35	20.8
13	1	81	7	-0.28	51.7	15.48
13	1	82	28.5	-0.38	59.17	21.52
13	1	83	31	0.12	60.96	19.89
13	1	84	42.4	0.04	66.25	31.53
13	1	85	41	0.22	60.08	20.56
13	1	86	44.5	-0.12	55.19	21.67
13	1	87	64.5	0.02	53.21	20.27
13	1	88	7.5	0	48.6	15.47
13	1	89	39	-1.53	75.7	11.84
13	1	90	37.5	-0.15	46.96	16.49
13	1	91	42.23	-0.07	50.27	14.31
13	1	92	32.7	-0.02	48.1	18
13	1	93	13	0.16	51.61	13.81
13	1	94	32.5	-0.1	49	15.59
13	1	95	54.4	-0.11	56.33	14.84
13	1	96	32.5	0.08	55.31	15.21
13	1	97	27	0.13	55.9	19.55
13	1	98	23.5	0.24	58.42	17.02
13	1	99	44.5	0.04	57.36	20.16
13	1	100	51	-0.04	57.78	20.1
13	1	101	40	0.11	51.42	17.81
13	1	102	10.5	-0.04	51.05	16.8
13	1	103	59	0.16	55.34	18.67
13	1	104	49.57	-1.23	78.63	11.98
13	1	105	50.9	-0.11	51.09	14.88
13	1	106	46.84	-0.03	48.36	12.88
13	1	107	18	0.37	54.87	15.87
13	1	108	50	0.05	53.73	15.56
13	1	109	59	-0.04	49.91	16.5
13	1	110	63	-0.01	49.53	21.08
13	1	111	89	0.16	52.37	19.21
13	1	112	34	0.35	50.07	16.83
13	1	113	18	0.44	49.07	13.56
13	1	114	31	0.04	56.68	16.29
13	1	115	46	0.01	58.71	20.73
13	1	116	74.78	-0.05	51.5	18.88
13	1	117	53	-0.02	54.63	18.35
13	1	118	56.92	0.06	56.55	19.1
13	1	119	9.82	-0.71	47.74	13.12
13	1	120	35	-0.13	49.46	15.09
13	1	121	32	0.12	53.99	18.3
13	1	122	81	-0.02	57.38	26.04
13	1	123	37	0.12	55.87	18.27
13	1	124	42.81	0.17	57.06	18.31
13	1	125	45	0.27	57.86	21.83
13	1	126	74	0.02	48.6	18.07
13	1	127	5.99	0.08	52.06	15.61
13	1	128	67	0	51.97	19.62
13	1	129	42.3	-0.02	49.82	15.8
13	1	130	38	0.09	54.34	22.39
13	1	131	37	0.07	51.89	20.78
13	1	132	40	-0.12	56.12	19.99
13	1	133	52	-0.03	57.09	24.38
13	1	134	37	0.26	54.93	17.86
13	1	135	71.13	0.07	53.88	22.35
13	1	136	21	0	49.55	20.5
13	1	137	26	0.07	49.33	18.16
13	1	138	42	-0.05	51.41	17.99
13	1	139	48	0.06	52.11	18.24
13	1	140	41	0.24	50.94	16.78
13	1	141	41.6	0.14	52.7	20.53
13	1	142	41.6	0.14	52.96	19.47
13	1	143	39.8	0.1	52.46	15.13
13	1	144	100.2	-0.12	51.94	17.46
13	1	145	28.3	0.36	54.82	18.9
13	1	146	44.7	-0.02	53.27	15.89
13	1	147	25	0.07	61.21	22.34
13	1	148	59	-0.2	57.49	20.99
13	1	149	89	0.03	54.67	22.32
13	1	150	43	0.2	56.4	18.96
13	1	151	59.1	-0.23	58.12	19.84
13	1	152	39	0.04	53.46	13.91
13	1	153	7	-0.13	38.26	12.45
13	1	154	46.49	-0.3	61.17	19.3
13	1	155	77	-0.08	54.32	21.44
13	1	156	32	-0.82	47.79	12.54
13	1	157	44	-0.23	46.84	14.55
13	1	158	39.1	-0.03	47.4	13.25
13	1	159	29	0.06	51.08	19.32
13	1	160	62.2	0.03	55.51	20.66
13	1	161	47	-0.02	53.37	17.86
13	1	162	42	0.07	53.96	18.8
13	1	163	44	-0.04	58.2	26.82
13	1	164	33	0	48.65	14.63
13	1	165	47	0.17	58.25	21.7
13	1	166	63	-0.05	57.02	22.07
13	1	167	46	0.04	46.4	11.9
13	1	168	51	-0.02	52.48	20.75
13	1	169	41.19	0.17	66.22	13.83
13	1	170	50	-0.01	51.71	25.09
13	1	171	20	0.07	48.56	13.81
13	1	172	26	0.22	53.02	17.39
13	1	173	28.87	-0.01	50.85	13.05
13	1	174	23.97	-0.06	50.56	12.2
13	1	175	51.08	-0.02	54.32	19.41
13	1	176	47	0.2	53.23	17.84
13	1	177	36.22	0.03	51.92	21.22
13	1	178	44	0.26	60.58	25.61
13	1	179	42	0.25	53.24	16.2
13	1	180	24.38	0.04	47.44	15.07
13	1	181	46.3	-0.36	64.49	14.03
13	1	182	38.13	0.19	54.13	19.96
13	1	183	59.73	0.19	50.14	17.23
13	1	184	36.52	-0.07	48.74	14.58
13	1	185	30	-0.2	46.08	11.89
13	1	186	55.1	0.12	53.08	22.64
13	1	187	44.32	0.05	53.85	27.51
13	1	188	23.75	0.09	50.75	25.52
13	1	189	42	0.12	51.96	25.24
13	1	190	45	-0.12	47.92	13.88
13	1	191	58	0	51.1	22.09
13	1	192	45.37	-0.05	48.46	15.35
13	1	193	33	0.21	55.17	20.22
13	1	194	32	0.39	60.27	14.89
13	1	195	51	0.24	54.66	19.47
13	1	196	41	0.2	53.93	16.79
13	1	197	17	0.02	46.05	14.27
13	1	198	43	0.05	43.42	15.5
13	1	199	43	0.01	48.22	17.4
13	1	200	28.85	0.36	54.53	21.31
13	1	201	41.94	0.17	52.69	16.93
13	1	202	54	0.02	52.64	18.36
13	1	203	18.79	0.61	44.8	12.93
13	1	204	62.64	0.06	54.74	28.21
13	1	205	49	1.38	73.41	15.11
13	1	206	13.07	0.29	48.77	19.46
13	1	207	54.16	0.02	51.01	23.47
13	1	208	54	-0.06	49.48	20.87
13	1	209	64.22	-0.02	53.09	19.63
13	1	210	58.51	0.14	54.95	22.15
13	1	211	67	0.08	54.41	23.62
13	1	212	55	0.14	56.51	24.92
13	1	213	59	-1.28	63.58	17.65
13	1	214	57	0.04	56.34	17.59
13	1	215	41	0.27	54.72	19.34
13	1	216	39.59	0.04	55.42	27.74
13	1	217	56.57	0.05	58.02	26.18
13	1	218	50	0.35	61.87	22.56
13	1	219	57	0.42	56.69	19.27
13	1	220	22	0.39	53.22	21.53
13	1	221	41	0.13	52.57	23.29
13	1	222	61	0.08	53.94	31.66
13	1	223	36	0.21	50.53	27.65
13	1	224	45.74	0.07	52.68	20.76
13	1	225	50.65	-0.15	56.19	25.59
13	1	226	42.48	-0.03	52.12	18.29
13	1	227	47	0.02	54.23	22.5
13	1	228	43	-0.03	57.63	23.06
13	1	229	48.2	-0.13	54.42	24.57
13	1	230	40	0.1	52.52	23.83
13	1	231	60.78	-0.04	51.38	20.44
13	1	232	41	0.02	54.51	20.62
13	1	233	48.37	0.21	57.33	24.34
13	1	234	75.95	0.13	50.75	21.13
13	1	235	50	-0.01	58.04	28.49
13	1	236	47.3	-0.07	49.33	17.98
13	1	237	47.38	0.14	54.58	24.22
13	1	238	41.49	0.2	54.49	22.79
13	1	239	55	0.04	52.85	24.72
13	1	240	33.86	0.22	52.47	19.8
13	1	241	56	-0.15	57.91	22.03
13	1	242	39.49	0.22	56.48	22.22
13	1	243	49.41	0.02	59.08	25.19
13	1	244	31	-0.02	52.39	15.17
13	1	245	21	0.9	63.59	13.23
13	1	246	48	-0.06	49.12	19.45
13	1	247	23	0.3	51.97	14.43
13	1	248	38.49	0.2	52.25	18.18
13	1	249	37.68	0.22	52.43	20.3
13	1	250	37	-0.01	49.41	16.37
13	1	251	43.57	0.07	47.94	13.47
13	1	252	59.46	0.22	53.66	18.47
13	1	253	20	-0.26	49.44	12.71
13	1	254	39	-0.12	53.17	17.84
13	1	255	37	0.25	55.59	22.36
13	1	256	56	0.12	58.63	21.67
13	1	257	42	-0.07	61.38	19.09
13	1	258	51	0.1	58.76	26.26
13	1	259	59	0.15	55.13	20.23
13	1	260	51	-0.13	53.97	17.88
13	1	261	37	0.22	52.01	18.67
13	1	262	54	0.21	54.5	20
13	1	263	21.3	0.09	50.61	14.94
13	1	264	47	-0.21	45.71	18.92
13	1	265	40.9	-0.12	44.88	14.28
13	1	266	40	0.02	49.91	16.51
13	1	267	33	0.06	50.77	15.98
13	1	268	46.84	0	54.56	21.31
13	1	269	58	0.16	54.76	23.89
13	1	270	60	0.18	54.64	22.91
13	1	271	64	0.05	51.62	19.39
13	1	272	45.65	0.35	57.97	22.9
13	1	273	38	0.19	50.39	17.26
13	1	274	41	0.42	54.42	19.46
13	1	275	34.86	2.13	55.85	13.71
13	1	276	27.5	0	45.72	18.13
13	1	277	49.7	0.07	51.45	23.9
13	1	278	36	-0.02	49.16	21.78
13	1	279	48.47	0.06	51.24	22.85
13	1	280	35	0.54	56.3	23.09
13	1	281	44.44	0.02	53.69	22.91
13	1	282	52	0.11	52.5	19.36
13	1	283	51	0.02	51.62	19.46
13	1	284	29	0.47	71.56	13.68
13	1	285	89.33	-0.06	46.56	21.22
13	1	286	79	-0.2	57.45	24.01
13	1	287	81.7	-0.07	52.82	24.92
13	1	288	75	-0.09	46.19	20.98
13	1	289	53	0.1	53.28	26.5
13	1	290	51.68	0.02	52.19	27.57
13	1	291	98.04	-0.15	50.93	18.01
13	1	292	50	-0.13	53.89	28.98
13	1	293	47.4	0.1	54.61	25.61
13	1	294	55	0.06	52.77	24.21
13	1	295	47	0.09	53.03	19.84
13	1	296	56	-0.09	54.01	23
13	1	297	72.1	-0.07	51.51	23.04
13	1	298	5	0.6	40.13	13.2
13	1	299	8	0.02	48.52	13.56
13	1	300	9.36	0	55.2	11.58
13	1	301	32.76	-0.7	80.94	13.89
13	1	302	76	0.34	54.93	14.33
13	1	303	29	0.07	49.34	15.99
13	1	304	37	-0.02	51.77	21.81
13	1	305	49	0	51.33	20.98
13	1	306	32.38	-0.02	45.76	13.77
13	1	307	16.19	-0.01	48.08	11.76
13	1	308	9.55	0	48.9	11.8
13	1	309	12.87	-0.04	46.63	11.76
13	1	310	9.36	0.12	90.66	12.05
13	1	311	34	-0.05	48.4	14.16
13	1	312	8	-0.17	50.01	13.08
13	1	313	55	0.16	51.51	16.81
13	1	314	36.27	0.13	48.81	14.03
13	1	315	44	-0.06	55.76	14.37
13	1	316	45.24	-0.5	54.32	13.52
13	1	317	26.52	-0.13	48.88	14.51
13	1	318	43.29	0.02	49.83	15.32
13	1	319	14	0.31	50.8	13.79
13	1	320	15	0.03	52.8	16.39
13	1	321	75	-0.04	54.79	18.39
13	1	322	21	3.09	74.94	11.99
13	1	323	14.82	0	54.3	12.51
13	1	324	46	-0.01	48.77	14.27
13	1	325	37	0.04	50.23	20.31
13	1	326	121	-0.02	47.35	16.36
13	1	327	26	-0.02	42.89	13.23
13	1	328	63.96	-0.09	45.64	14.7
13	1	329	10.53	-0.38	51.84	17.84
13	1	330	64.74	-0.02	51.91	17.68
13	1	331	54	-0.04	45.52	17.62
13	1	332	38	0.05	48.3	17.58
13	1	333	41	-0.08	50.92	20.6
13	1	334	51	0.01	50.1	18.7
13	1	335	45	0.11	51.68	20.51
13	1	336	58	0.05	53.8	18.31
13	1	337	46	-0.13	57.68	16.2
13	1	338	37.83	-2.08	67.12	12.82
13	1	339	54	0.09	51.26	19.51
13	1	340	29.06	0.16	51.46	19.47
13	1	341	48	0.09	56.05	20
13	1	342	36	-0.34	56.05	15.77
13	1	343	55	-0.11	52.49	18.09
13	1	344	52	-0.01	52.99	15.01
13	1	345	26	0.08	50.58	17.14
13	1	346	22	0.04	51.75	23.18
13	1	347	24	0.01	52.65	18.34
13	1	348	7	-0.23	49.23	12.56
13	1	349	34.32	-0.09	56.44	12.02
13	1	350	43	-0.1	56.44	17.51
13	1	351	8.97	-0.31	47.77	12.96
13	1	352	40.56	0.05	54.15	13.82
13	1	353	43	0.03	59.24	18.78
13	1	354	48	-0.04	60	19.22
13	1	355	36	0.03	49.2	18.8
13	1	356	45	0.07	47.89	13.72
13	1	357	18.72	0	43.8	11.75
13	1	358	33	-0.03	49.93	19.72
13	1	359	16	0.09	47.68	17.85
13	1	360	26	-0.14	48.44	15.92
13	1	361	51	0.04	66.48	12.75
13	1	362	23	0.03	55.29	13.54
13	1	363	39.78	0.05	52.63	14.67
13	1	364	19.65	-0.08	52.39	14.59
13	1	365	19	-0.02	48.13	18.45
13	1	366	43	0.02	52.53	16.71
13	1	367	22	0.13	52.87	16.17
13	1	368	18	0.01	52.04	19.85
13	1	369	29.46	-0.1	51.18	19.22
13	1	370	55	0	51.59	21.05
13	1	371	46.43	-0.08	55.06	22.66
13	1	372	36	-0.03	48.78	16.6
13	1	373	24	0.07	56.69	14.71
13	1	374	59	-0.03	58.11	17.01
13	1	375	58	0.09	61.2	24.71
13	1	376	57	-0.05	57.13	20.5
13	1	377	41	-0.02	50.12	14.88
13	1	378	38	0.03	59.31	22.98
13	1	379	110	-0.05	51.19	20.9
13	1	380	65	0.13	54.09	23.67
13	1	381	50	-0.37	53.93	16.85
13	1	382	49.14	0.15	49.62	14.47
13	1	383	48	0.12	55.46	22.4
13	1	384	31	0.03	53.4	21.06
13	1	385	41.5	-0.06	57.31	24.78
13	1	386	43	0.04	54.03	19.52
13	1	387	58	0.02	53.93	20.86
13	1	388	27.51	0.02	51.05	15.04
13	1	389	44	-0.03	49.55	17.62
13	1	390	31.31	-0.08	56.25	20.88
13	1	391	5.5	0.03	54.27	16.76
13	1	392	47	0.24	56.01	25.39
13	1	393	46	-0.06	46.59	17.01
13	1	394	52	-0.21	52.21	13.39
13	1	395	20	0.25	53.09	20.73
13	1	396	35	-0.02	54.45	16.62
13	1	397	29	-0.24	53.11	19.3
13	1	398	41	0.08	53.6	24.32
13	1	399	38	0.06	50.69	16.22
13	1	400	8	-0.08	52.24	18.88
13	1	401	46	0	48.16	16.15
13	1	402	63	0	49.05	20.3
13	1	403	51	-0.01	50.54	20.94
13	1	404	43.76	0	57.51	24.72
13	1	405	43	0	55.17	27.24
13	1	406	45	-0.12	52.34	17.39
13	1	407	48	-0.04	49.06	18.41
13	1	408	10.92	0.01	48.04	15.1
13	1	409	37.06	0.02	47.18	14.26
13	1	410	48.4	0.05	50.18	19.12
13	1	411	58	-0.53	49.85	18.39
13	1	412	84.05	-0.02	87.39	13.61
13	1	413	12	0.04	43.32	13.55
13	1	414	72	-0.64	53.03	15.1
13	1	415	55	0.11	52.94	22.49
13	1	416	74.38	0.07	53.38	21.9
13	1	417	39	-0.02	48.05	13.78
13	1	418	50.77	0.05	49.07	18.47
13	1	419	22	-0.02	57.59	19.92
13	1	420	54	-0.14	51.35	15.07
13	1	421	37	0.32	49.71	17.16
13	1	422	20	1.16	46.54	14.48
13	1	423	47	0.13	55.4	18.83
13	1	424	32	0.15	56.81	18.65
13	1	425	58	0.06	57.42	25.16
13	1	426	62	0.05	54.39	23.13
13	1	427	81	-0.05	54.87	25.31
13	1	428	40.34	-0.05	58.03	20.87
13	1	429	9	0.01	55.84	14.82
13	1	430	33	0.09	47.72	16.6
13	1	431	22.22	0.26	57.12	20.46
13	1	432	75	0	56.99	24.26
13	1	433	54	-0.06	47.12	13.97
13	1	434	6	-0.3	51.7	12.51
13	1	435	10.37	-0.05	48.82	14.43
13	1	436	46	0.08	54.4	22.26
13	1	437	49	0.01	50.37	14.07
13	1	438	40	0.07	53.36	16.2
13	1	439	42	-0.08	54.01	17.1
13	1	440	45	-0.04	53.29	18.32
13	1	441	35	-0.05	52.41	16.49
13	1	442	77	-0.06	56.98	25.95
13	1	443	42	0.1	54.37	21.43
13	1	444	21.84	0	46.8	11.38
13	1	445	22.62	0.06	53.08	17.02
13	1	446	33.38	-0.12	52.02	20.18
15	1	1	5	0	38.18	12.98
15	1	2	14.21	0.02	41.71	18.8
15	1	3	20	-0.25	44.06	19.06
15	1	4	10.89	0.18	42.38	12.13
15	1	5	23.96	1.79	56.36	14.46
15	1	6	14	-0.84	35.04	18.46
15	1	7	26	-0.21	43.77	18.62
15	1	8	15	-0.26	35.13	16.05
15	1	9	5	-0.45	35.79	16.27
15	1	10	3.54	0	34.8	12.94
15	1	11	3.27	0	40.8	13.57
15	1	12	7.13	0.29	57.83	13.18
15	1	13	14.69	-0.57	38.97	12.62
15	1	14	5.45	-0.14	30.5	8.45
15	1	15	5.3	0	103.5	8.96
15	1	16	14.91
15	1	17	20.05
15	1	18	17.99
15	1	19	38.25	0.24	63.23	12.59
15	1	20	40.24	0.12	64.98	19.03
15	1	21	70.36	0.02	66.02	19.61
15	1	22	122.55	-0.05	62.42	15.68
15	1	23	19.69	0.11	60.5	15.32
15	1	24	8.25	0.62	70.91	12.16
15	1	25	14.75	0.29	72.54	15.93
15	1	26	15	-0.19	55.13	14.07
15	1	27	12	-0.19	38.59	19.73
15	1	28	10	0	46.5	14.74
15	1	29	4.36	0.15	33.15	12.82
15	1	30	12.78	0.22	40.13	22.21
15	1	31	22.87
15	1	32	10	0.28	32.48	18.6
15	1	33	17.66
22	1	1	11.46	0.41	56.24	11.83
22	1	2	15.38	-0.11	60.19	13.2
22	1	3	19	-0.12	57.21	12.49
22	1	4	29.7	-0.05	56.53	15.08
22	1	5	8.17	0	55.5	12.41
22	1	6	11	0.08	54.4	16.13
22	1	7	6	0.37	70.59	14.77
22	1	8	12	0.11	56.27	12.83
22	1	9	11.56	-0.61	95.97	12.05
22	1	10	16.88	0.11	57.36	11.28
22	1	11	17.16	0	55.2	12.32
22	1	12	14.2	0	55.2	13.44
22	1	13	14.1	0.24	57.34	11.76
22	1	14	14.95	0	57.3	12.81
22	1	15	3.81
22	1	16	15	-0.07	56.85	13.33
22	1	17	20.15	-0.11	56.61	12.06
22	1	18	6.54	0.05	54.56	12.75
22	1	19	22.88	0.03	55.54	14.94
22	1	20	13.1	0.06	56.06	12.19
22	1	21	9.8	0.16	56.01	12.31
22	1	22	20	0.05	55.33	13.04
22	1	23	15.25	1.64	93.34	12.3
22	1	24	51.2	-0.44	50.44	14.75
22	1	25	9.26	0	51.6	12.53
22	1	26	16.46	-0.42	43.98	11.98
22	1	27	19.61	0.06	84.21	14.12
22	1	28	29	0.17	81.4	15.41
22	1	29	8.44	-0.35	81.24	12.62
22	1	30	21	-0.02	68.1	11.87
22	1	31	6.54	-0.23	62.56	12.8
22	1	32	7	0.21	57.46	11.93
22	1	33	10	0.38	57.33	12.13
22	1	34	14.16	0.19	59.03	12.01
22	1	35	11.98	0.14	60.4	11.81
22	1	36	14.16	0.1	55.97	14.27
22	1	37	11.98	0.08	60.11	14.4
22	1	38	11.44
22	1	39	22.8	-0.17	54.27	13.4
22	1	40	11	0.44	49.96	11.94
22	1	41	6.2	0	60	12.57
22	1	42	16.88	-0.16	56.3	11.75
22	1	43	7.08	0.18	82.73	13.31
22	1	44	6.73	1.55	60.03	12.33
22	1	45	21.8	0.18	53.93	15.25
22	1	46	19.61	0.05	55.29	13.28
22	1	47	12.53	0	60.3	9.98
22	1	48	16.89
22	1	49	18.52	0.04	54.92	13.53
22	1	50	7.62
22	1	51	18.55	0.14	56.3	11.52
22	1	52	9.77	0	55.2	12.34
22	1	53	6.29	0	53.7	15.47
22	1	54	23.85	-2.77	51.63	11.02
22	1	55	4.36
22	1	56	14.16	2.55	61.44	12.75
22	1	57	13.54	-0.09	56.22	12.93
22	1	58	13	0.09	55.03	15.04
22	1	59	9.26	0	58.65	12.44
22	1	60	8	-0.15	55.23	11.5
22	1	61	19.69	0.02	55.44	15.26
22	1	62	39	-0.12	56	12.97
22	1	63	17.11	0.11	57.34	13.27
22	1	64	8	0	59.7	13.89
22	1	65	12.23	0	55.8	14.61
22	1	66	12.39	0	56.67	12.57
22	1	67	20.13	0.11	57.06	13.76
22	1	68	13	0.27	59.73	13.15
22	1	69	8	0.07	54.7	14.16
22	1	70	10.35	0.13	53.93	12.1
22	1	71	7.35	-0.2	60.34	12.33
22	1	72	10	1.08	57.37	14.28
24	1	1	20.96	0.22	45.35	18.65
24	1	2	22.62	0.15	72.99	17.45
24	1	3	7.56
24	1	4	8	0.66	39.69	12.16
24	1	5	9.36	-0.3	51.7	11.35
24	1	6	21.06	0.26	58.67	12.86
24	1	7	35	-0.07	60.41	13.68
31	1	2	12.25	0.4	95.78	12.83
31	1	3	5.18	-0.09	72.72	14.26
31	1	4	31.39	1.37	101.01	15.36
31	1	5	28.85	1.48	94.51	15.66
31	1	6	15.52	0.03	52.77	16.42
31	1	7	31.11	0.97	82.98	18.93
31	1	8	27.26	0.18	59.5	19.03
31	1	9	34.8	0.14	65.41	16.94
31	1	10	15	0.72	59.6	18.44
31	1	11	25.86	-0.16	70.99	12.34
31	1	12	29.34	1.49	78.8	15.11
31	1	13	30.5	0.4	90.05	14.66
31	1	14	39.89	0.5	96.65	16.12
31	1	15	57.8	-0.52	96.87	19.65
31	1	16	48	0.25	93.58	20.77
31	1	17	46.4	0.47	87.97	19.83
31	1	18	37.3	1.13	80.22	17.04
31	1	19	43	0.57	86.81	21.97
31	1	20	28.9	0.73	70.83	20.09
31	1	21	38.97	0.29	88.84	15.31
31	1	22	35.09	0.2	87.66	19.66
31	1	23	43.57	0.31	91.38	20.29
31	1	24	34	0.88	88.8	16.47
31	1	25	48	0.36	88.78	18.35
31	1	26	45.18	0.2	90.21	16.14
31	1	27	24.2	-1.96	70.35	14.66
31	1	28	19.1	-3.97	68.43	12.92
31	1	29	37.1	0.69	72.02	18.65
31	1	30	40.9	0.58	79.26	19.01
31	1	31	39.9	0.85	70.53	24.78
31	1	32	38	0.32	87.62	17.93
31	1	33	37.52	1.39	89.97	15.46
31	1	34	35.4	0.37	63.01	16.27
31	1	35	16	0.49	75.98	16.26
33	1	1	9.81	0.06	44.15	16.42
33	1	2	19.5	0.87	57.42	16.11
33	1	3	11.4	0.19	63.02	19.47
33	1	4	24	0.2	64.17	16.25
33	1	5	21	0.24	57.12	12.32
33	1	6	21.06	0.03	63.41	14.96
33	1	7	29.25	0.23	59.47	12.44
33	1	8	15.6	0.38	59.29	14.57
33	1	9	12	0.13	58.57	15.88
33	1	10	11.7	0.26	58.5	11.15
33	1	11	20.43	0.44	64.55	15.46
33	1	12	32.94	0.09	65.29	21.59
33	1	13	23.5	0.1	63.73	19.65
33	1	14	18	0.27	56.87	15.78
33	1	15	14	0.63	58.3	14.27
33	1	16	22.62	-0.08	63.85	15.71
33	1	17	23.71	-0.03	63.07	15.69
33	1	18	19.36	-0.57	61.4	12.84
33	1	19	13.9	0.5	57.92	14.24
33	1	20	14.82	0	65.7	11.75
33	1	21	28.51	0.48	64.17	12.32
33	1	22	10.5	0	45.6	14.03
33	1	23	10.32	-0.36	42.95	20.13
33	1	24	15.57	0.56	56.92	13.3
33	1	25	20	0.02	63.96	16.7
33	1	26	29.84	0.2	69.58	16.85
33	1	27	26.38	0.27	57.77	12.58
33	1	28	12	0.2	60.57	12.4
33	1	29	45.63	0.09	62.87	13.79
33	1	30	61.5	0.06	56	13.36
33	1	31	35	0.12	56.32	13.09
33	1	32	23.02	0.22	65.77	14.32
33	1	33	25.67	0.31	60.93	18.51
33	1	34	10	0.02	55.62	14.62
33	1	35	39.52	0.09	58.8	17.09
33	1	36	32	0.19	79.78	24.79
33	1	37	55	0.23	60.05	14.96
33	1	38	39.39	0.28	67.42	13.4
33	1	39	23.01	0.08	62.02	19.9
33	1	40	21.06	0.28	56.92	16.01
33	1	41	28.86	0.26	61.9	17.19
33	1	42	26.13	0.32	57.79	15.28
33	1	43	10.33	0.03	61.15	16.08
33	1	44	31.2	0.42	65.25	16.41
33	1	45	15.6	-0.09	56.65	12.02
33	1	46	30.03	-0.11	58.7	13.62
33	1	47	65	-0.13	33.92	13.58
33	1	48	30.88	0.12	60.11	16.61
33	1	49	20.28	0.13	59.07	13.86
33	1	50	38	0.23	59.29	13.66
33	1	51	24.57	0.06	59.24	13.75
33	1	52	20	0.17	66.11	13
33	1	53	19.11	0	56.1	11.85
33	1	54	20.35	0.14	57.52	13.73
33	1	55	22	1.2	50.74	16.56
33	1	56	14.82	-0.22	63.82	13.21
33	1	57	21.45	0.28	65.08	12.97
33	1	58	34.71	0.18	67.86	17.26
33	1	59	37	0.62	63.15	15.06
33	1	60	32	0.15	64.69	16.17
33	1	61	33.9	-0.15	60.88	14.94
33	1	62	17.6	-0.44	71	14.69
33	1	63	101.3	-0.2	62.45	15.6
33	1	64	20.7	-0.16	71.26	21.86
33	1	65	71.6	0.14	65.08	17.33
33	1	66	58.3	0.12	63.83	16.8
33	1	67	32.95	1.12	54.89	13.64
33	1	68	65	-0.01	55.74	14.64
33	1	69	9.8
33	1	70	21.04	0.85	57.63	13.26
33	1	71	10	0.15	83.86	18.23
33	1	72	20.86	-0.64	62	19.02
33	1	73	25.6	0.48	53.27	15.79
33	1	74	20.7	0.18	59.63	14.58
33	1	75	41	-0.09	63.4	16.07
33	1	76	37.42	-0.43	66.29	18.09
33	1	77	21.79	-0.15	71.77	23.28
33	1	78	10.47	0.1	62.22	20.42
33	1	79	25.6	0.24	66.97	17.34
33	1	80	22.88	0.32	62.35	20.57
33	1	81	12	0.79	35.52	11.96
33	1	82	6.54	0	83.4	12.62
33	1	83	11.71	0.04	65.12	13.96
33	1	84	6	0	118.5	11.99
33	1	85	6.5	0	120	14.44
33	1	86	7	-0.03	83.07	17.37
33	1	87	8.1
33	1	88	12.5	-0.06	82.58	12.3
33	1	89	4.36	0	115.8	11.17
33	1	90	8.71
33	1	91	8.17	-0.32	38.27	15.28
33	1	92	5.58	-0.13	54.45	17.59
33	1	93	7.36	0.02	36.34	25.35
33	1	94	17	0.44	57.09	14.8
33	1	95	8	-0.15	42.1	18.71
33	1	96	10.19	-0.02	47.31	23.44
33	1	97	19.61	0.09	46.36	20
33	1	98	17	0.19	68.76	14.4
33	1	99	7.63	-0.26	45.3	15.99
33	1	100	27.78	-0.32	62.3	20.22
33	1	101	30.23	0.06	55.21	18.35
33	1	102	16	0.17	54.89	12.72
33	1	103	28.87	0.55	57.41	15.14
33	1	104	26	0.03	66.56	18.3
33	1	105	11	0.7	59.32	12.37
33	1	106	14	0.45	60.21	13.18
33	1	107	14	0.83	58.95	12.95
33	1	108	28	-0.07	59.6	18.53
33	1	109	27.5	0.36	53.45	12.16
33	1	110	38.13	0.13	62.12	16.75
33	1	111	6	0.1	38.53	14.51
33	1	112	11.71	0.21	31.33	12.31
33	1	113	16.61	0.75	78.86	12.49
33	1	114	12	-0.03	38.21	17.91
33	1	115	9.12
33	1	116	24	-0.02	65.59	18.65
33	1	117	8	-0.45	55.05	12.78
33	1	118	10.49	0.12	58.74	12.87
33	1	119	18.09	0.15	59.12	13.6
33	1	120	35.95	0.25	64.65	15.95
33	1	121	59.5	-0.07	58.79	13.96
33	1	122	43.57	0.17	58.27	16.24
33	1	123	109.64	0.02	59.75	18.64
33	1	124	16	0.61	62.15	20.52
33	1	125	44.67	0.02	60.46	20.43
33	1	126	39.56	0.22	65.48	19.29
33	1	127	41.14	0.29	57.52	17.12
33	1	128	49	0.39	59.79	16.08
33	1	129	45.21	0.01	57.16	16.76
33	1	130	38.13	0.4	60.39	16.07
33	1	131	38	0.18	62.97	16.36
33	1	132	8.71	-0.24	36.34	16.29
33	1	133	13.34	0.25	61.27	15.49
33	1	134	7	0.02	45.58	14.42
33	1	135	11	0.01	45.58	14.21
33	1	136	30.06	0.22	59.61	12.38
33	1	137	23.15	0.1	63.18	16.12
33	1	138	37	0.41	70.39	19.46
33	1	139	52.68	0.1	60.67	27.7
33	1	140	38	-0.05	70.43	26.69
33	1	141	34	0.43	61.36	20.69
33	1	142	27	-0.26	57.68	13.63
33	1	143	28.87	0.08	61.85	16.15
33	1	144	42.21	-0.05	61.59	20.85
33	1	145	32.13	0.6	65.04	17.07
33	1	146	34.23	0.12	59.33	16.08
33	1	147	58.38	0.11	52.84	15.27
33	1	148	42	0.44	66.61	22
33	1	149	36.88	0.31	65	21.23
33	1	150	39	0.18	61.17	22.96
33	1	151	24	-0.19	55.95	14.54
33	1	152	21.85	0.03	64.37	23.44
33	1	153	40.67	0.09	64.05	24.07
33	1	154	146.83	0.06	61.98	27.59
33	1	155	41	0.58	63.06	20.53
33	1	156	49.8	0.02	60	18.82
33	1	157	34	-0.04	60.93	24.12
33	1	158	43.55	0.22	62.87	24.98
33	1	159	12	0.26	63.21	22.51
33	1	160	70.44	-0.05	58.15	20.87
33	1	161	40.48	0.25	66.05	23.27
33	1	162	44.92	0.06	61.93	26.4
33	1	163	67	0.12	54.95	18.42
33	1	164	51	0.11	57.82	13.27
33	1	165	43.76	0.19	69.47	20.97
33	1	166	33	-0.08	59.89	16.39
33	1	167	14.7	-0.09	57.9	17
33	1	168	24	-0.07	59.92	15.77
33	1	169	29	0.12	58.76	19.96
33	1	170	56.1	0.12	65.09	17.52
33	1	171	48.2	0.11	59.79	19.1
33	1	172	26	-0.07	57.31	17.23
33	1	173	36	0.11	59.2	20.94
33	1	174	24.17	0.1	59.95	16.2
33	1	175	26.69	0.5	59.92	16.4
33	1	176	38.52	0.15	63.36	20.55
33	1	177	48.47	0.28	64.81	22.67
33	1	178	107.3	0.09	60.44	21.61
33	1	179	58.5	0.55	66.43	22.24
33	1	180	46.8	0.07	58.79	16.98
33	1	181	69.7	-0.01	58.4	18.09
33	1	182	46.6	0.34	67.33	20.78
33	1	183	37.5	0.34	65.7	24.78
33	1	184	79.4	0.08	54.29	15.58
33	1	185	61.87	0.15	71.68	23.72
33	1	186	62.91	0.03	61.1	24.21
33	1	187	51	-0.1	58.22	16.71
33	1	188	45.75	-0.11	60.59	15.89
33	1	189	41	-0.06	60.41	17.31
33	1	190	49.02	0.23	63.35	20.88
33	1	191	51.37	0.26	64.02	22.35
33	1	192	153	0.08	61.05	18.88
33	1	193	51	0.26	65.02	20.21
33	1	194	13.34	0.52	58.18	15.83
33	1	195	43.97	0.02	56.58	19.51
33	1	196	83.28	-0.01	60.77	21.21
33	1	197	59.62	0.38	58.3	22.3
33	1	198	36	0.04	64.31	18.43
33	1	199	37	0.04	56.61	18.52
33	1	200	42.71	0.14	66.82	15.88
33	1	201	39.22	0.08	60.58	15.31
33	1	202	28.48	0.57	62.94	17.85
33	1	203	43.81	0.09	57.59	19.71
33	1	204	29	0.22	61.33	20.31
33	1	205	29	0.29	62.9	27.23
33	1	206	45	0.12	63.91	26.39
33	1	207	30	0.2	58.98	17.11
33	1	208	29	0.42	66.35	17.27
33	1	209	30	-0.03	53.84	18.93
33	1	210	9.12	7.22	39.1	10.3
33	1	211	8.17	-0.06	50.05	17.02
33	1	212	25.33	-0.19	65.2	16.65
33	1	213	124.29	0	66.9	23.36
33	1	214	39	0.05	59.24	20.07
33	1	215	46	0.3	61.94	22.72
33	1	216	44.85	0.06	66.83	26.45
33	1	217	20.96	0.22	59.18	19.04
33	1	218	34.86	0.18	65.44	23.8
33	1	219	35.1	-0.01	61.41	18.79
33	1	220	38.13	0.08	65.44	26.77
33	1	221	25	0.24	65.92	16.72
33	1	222	47.19	0.02	55.37	16.57
33	1	223	37	-0.01	60.38	18.65
33	1	224	28.3	0.24	62.37	25.7
33	1	225	29	0.29	59.46	20.98
33	1	226	39.22	0.45	63.33	18.48
33	1	227	48	0.07	51.67	12.59
33	1	228	34.4	-0.01	59.95	15.45
33	1	229	4.9	0	73.5	19.47
33	1	230	33.22	0.06	61.26	13.47
33	1	231	30.82	0.4	63.92	15.72
33	1	232	46.84	0.19	63.39	20.28
33	1	233	109.48	0.18	63.27	19.64
33	1	234	132.5	0.07	59.15	17.47
33	1	235	132.35	0.09	70.01	23.79
33	1	236	5.99
33	1	237	14	-0.05	39.73	19.53
33	1	238	14	0.11	40.12	16.16
33	1	239	26.15	-0.11	56.31	13.03
33	1	240	23.69	0.36	58.48	15.67
33	1	241	22.94	0.35	59.73	20.45
33	1	242	19.34	0.17	56.11	14.53
33	1	243	38.92	0.01	56.38	24.13
33	1	244	45.44	0.17	63.69	18.38
33	1	245	31.05	0.45	63.87	13.86
33	1	246	38.94	0.2	61.82	17.32
33	1	247	41.67	0.93	66.67	18.38
33	1	248	29.25	-0.07	59.13	16.18
33	1	249	43	-0.15	69.38	17.55
33	1	250	9.21	-0.45	59.76	13.53
33	1	251	27	0.3	58.34	17.82
33	1	252	7.75	-0.03	59.81	14.68
33	1	253	20.39	0.67	63.24	15.23
33	1	254	33.04	0.39	66.19	20.54
33	1	255	38	0.49	61.8	15.54
33	1	256	56.37	0.01	62.87	16.87
33	1	257	21	0.33	62.29	18.07
33	1	258	26.43	0.04	62.1	14.08
33	1	259	22.33	0.3	58.02	12.9
33	1	260	56.1	0.4	62.94	16.84
33	1	261	39	0.2	66.92	18.91
33	1	262	62.09	0.17	62.99	21.7
33	1	263	41.94	0.04	63.6	26.21
33	1	264	30	0.33	57.2	14.92
33	1	265	30	0.52	61.89	18.74
33	1	266	63.82	0.23	60.33	27.17
33	1	267	15.79	-0.9	73.55	20.8
33	1	268	10.09	0.28	87.6	16.88
33	1	269	33.84	0.36	65.26	17.23
33	1	270	35	0.14	60.2	15.53
33	1	271	38.63	0.01	64.5	21.2
33	1	272	8.17	0.23	60.67	16.18
33	1	273	37	0.13	65.94	28.01
33	1	274	35	0.53	67.8	21.14
33	1	275	34	0.22	54.91	16.72
33	1	276	30.2	0.34	56.99	17.25
33	1	277	17	2.27	55.42	13.46
33	1	278	18.79	0.69	59.42	13.08
33	1	279	14	-0.28	54.84	13.07
33	1	280	31.21	0.11	61.41	20.95
33	1	281	23	0.4	63.97	20.47
33	1	282	22	0.01	61.31	16.05
33	1	283	26	0.33	63.52	16.08
33	1	284	58	-0.03	57.3	18.81
33	1	285	47	0.4	66.32	23.25
33	1	286	35	0.24	59.19	17.24
33	1	287	21.38	-0.02	62.22	13.93
33	1	288	38.16	0.37	71.13	15.21
33	1	289	29.41	0.19	60.78	12.86
33	1	290	19.34	0.1	55.47	15.98
33	1	291	67.81	0.19	56.4	12.48
33	1	292	29.68	0.54	62.03	15.73
33	1	293	50.11	-0.18	58.73	19.16
33	1	294	45.75	0.08	60.69	18.15
33	1	295	53.38	0.62	63.96	16.98
33	1	296	28	0.12	60.6	17.91
33	1	297	52	0.27	65.47	19.95
33	1	298	167.76	0.03	58.49	19.43
33	1	299	26	-0.65	67.41	17.69
33	1	300	72.36	-0.06	61.89	16.5
33	1	301	41.15	0.18	66.61	20.54
33	1	302	76.29	0.19	66.39	18.19
33	1	303	299.56	-0.02	63.01	22.82
33	1	304	23.99	0.76	57.19	12.76
33	1	305	25.05	1.79	46.5	15.04
33	1	306	64.81	0.2	61.61	20.45
33	1	307	50.65	0.38	69.01	20.45
33	1	308	18.25	0.37	57.32	13.35
33	1	309	80	0.12	62.3	21.12
33	1	310	55.88	0.3	60.39	20.2
33	1	311	8	0.34	54.19	13.66
33	1	312	5	-0.01	78.64	14.21
33	1	313	6.65	-0.03	78.87	16.81
33	1	314	9.96	0.35	79.84	17.29
33	1	315	25	0.4	62.31	18.91
33	1	316	8.26	0.04	79.08	16.66
33	1	317	11.44	-0.34	41.65	15.19
33	1	318	38.94	0.17	60.77	15.66
33	1	319	15.25	4.93	55.05	11.31
33	1	320	37.41	-0.06	61.28	21.72
33	1	321	22.33	0.26	53.39	16.78
33	1	322	20.7	-0.63	61.49	14.12
33	1	323	32.13	0.31	59.51	21.42
33	1	324	27	-0.11	69.06	25.46
33	1	325	24.1	0.19	56.83	13.35
33	1	326	31	0.24	57.12	16.11
33	1	327	21.78	0.05	58.44	15.2
33	1	328	26	0.39	59.16	15.02
33	1	329	46.65	0.03	62.41	21.67
33	1	330	13.81	0.01	57.21	14.69
33	1	331	17	0.23	63.19	14.65
33	1	332	26	0.14	65.02	20.42
33	1	333	65	-0.17	65.22	20.92
33	1	334	42.76	0.09	58.77	17.65
33	1	335	41.21	0.13	59.64	17.07
33	1	336	28.11	0.31	62.43	19.62
33	1	337	41	0.05	57.04	18.71
33	1	338	41	0.13	56.92	18.99
33	1	339	145	0.08	61.74	21.36
33	1	340	138.34	0.04	61.07	21.87
33	1	341	38.13	0.18	66.38	23.23
33	1	342	54.44	0.12	57.58	14.91
33	1	343	40.97	-0.01	56.53	22.13
33	1	344	80	0.09	61.31	22.53
33	1	345	34.31	0.32	58.3	14.3
33	1	346	63.59	-0.01	56.83	20.4
33	1	347	57.85	0.25	62.74	21.99
33	1	348	68.93	-0.04	66.53	24.43
33	1	349	45.75	0.23	56.31	21.31
33	1	350	25.6	1.11	62.41	14.08
33	1	351	75	-0.01	61.85	23.73
33	1	352	71.89	-0.03	64.78	23.94
33	1	353	26.96	-0.28	63.35	17.75
33	1	354	42.82	0.1	58.91	16.71
33	1	355	73.55	-0.02	63.8	25.94
33	1	356	76.25	0.11	57.62	16.46
33	1	357	67.54	0.13	60.47	19.18
33	1	358	57.74	0.21	70.91	23.99
33	1	359	75.72	0.04	64.98	29.02
33	1	360	71.39	0.12	65.97	26.31
33	1	361	63	0.26	65.44	25.63
33	1	362	82.79	0	63.01	17.93
33	1	363	53.38	0.31	64.34	22.68
33	1	364	45	0.14	59.84	20.2
33	1	365	25	0.35	62.23	22.3
33	1	366	38	0.34	60.54	20.64
33	1	367	57.69	0.29	65.6	21.55
33	1	368	59.45	-0.07	64.82	19.71
33	1	369	69.66	0.21	66.3	23.51
33	1	370	141	0.11	64.1	24.06
33	1	371	58.67	0.05	68.23	24.74
33	1	372	15	0.32	58.79	14.45
33	1	373	25	-0.27	62.36	20.51
33	1	374	46.29	-0.14	60.55	15.47
33	1	375	20.7	0.14	64.72	21.5
33	1	376	36.34	0.35	67.15	15.97
33	1	377	9.08	-0.31	65.52	16.14
33	1	378	27	0.18	64.24	18.4
33	1	379	40.31	0.17	50.28	13.42
33	1	380	10.94	-0.11	59.8	12.89
33	1	381	67.36	-0.08	58.9	14.14
33	1	382	60.1	-0.1	60.65	16.73
33	1	383	20.7	0.22	61.62	14.46
33	1	384	25.33	0.1	64.98	18.77
33	1	385	40.85	0.16	63.86	21.49
33	1	386	38.4	0.4	63	23.98
33	1	387	60.99	0.08	67.36	19.66
33	1	388	21.34	-0.07	58.53	14.77
33	1	389	89.71	0.07	57.93	14.57
33	1	390	39.79	0.22	60.97	20.24
33	1	391	59.18	-0.07	61.95	25.44
33	1	392	40.38	0.29	62.5	25.3
33	1	393	43	0.05	55.05	22.83
33	1	394	42.09	0.33	60.95	22.78
33	1	395	28.36	0.15	58.96	19.2
33	1	396	83.33	0.09	61.18	24.51
33	1	397	77.89	0.21	60.94	22.04
33	1	398	88	0.09	59.04	18.79
33	1	399	48	0.21	63.02	21.58
33	1	400	139	-0.02	63.55	29.76
33	1	401	37.03	0.18	67.28	24.95
33	1	402	32	0.23	57.93	19.11
33	1	403	25.33	-0.19	54.21	14.07
33	1	404	25.34	0.81	67.44	11.44
33	1	405	13.03	-0.11	44.52	14.98
33	1	406	16.1	0.67	57.07	14.75
33	1	407	25.86	0.22	61.34	15.75
33	1	408	24.56	-0.03	71.01	18.28
33	1	409	29.37	0.04	59.2	16.59
33	1	410	42.44	0.41	63.87	17.03
33	1	411	31.11	0.01	63.73	22.33
33	1	412	28.6	0.13	59.41	19.62
33	1	413	29.48	0.26	64.37	25.08
33	1	414	36.73	0.15	61.68	14.91
33	1	415	32.8	0.16	56.34	16.66
33	1	416	38	0.01	59.31	23.62
33	1	417	29	-0.02	58.04	24.03
33	1	418	24	0.18	62.11	17.91
33	1	419	38.13	0.17	63.18	18.87
33	1	420	31.61	-0.07	64	24.74
33	1	421	32.04	0.09	54.89	18.64
33	1	422	33.5	1.15	52.99	13.74
33	1	423	48.75	0.3	66.47	18.12
33	1	424	35.9	0.08	55.68	12.2
33	1	425	115.25	0.09	60.33	15.61
33	1	426	62	0.17	64.4	23.36
33	1	427	46	0.13	61.15	16.52
33	1	428	15.53	-0.16	58.22	12.82
33	1	429	45.21	0.09	65.52	16.29
33	1	430	54	0.14	59.85	13.98
33	1	431	42.68	0.07	56.43	12.94
33	1	432	26	0.08	60.41	15.58
33	1	433	50.66	-0.01	57.99	20.48
33	1	434	15.61	-0.19	57.21	17.28
33	1	435	37	0.36	57.47	18.89
33	1	436	114.65	0.1	60.92	18.84
33	1	437	38.68	0.51	61.09	18.93
33	1	438	23.97	0.24	60.22	16.73
33	1	439	71.08	-0.06	60.82	18.45
33	1	440	34	0.02	57.43	19.84
33	1	441	26	0.11	58.79	20.05
33	1	442	28.11	0.25	61.21	17.53
33	1	443	42.74	0.14	59.81	15.11
33	1	444	16.88	0.22	56.03	13.46
33	1	445	23.5	0.17	56.79	12.33
33	1	446	32	0.21	61.81	18
33	1	447	22.54	0.38	60.84	18.01
33	1	448	22.33	0.21	57.86	11.56
33	1	449	22	0.16	56.69	17.92
33	1	450	31.86	0.17	56.48	19.83
33	1	451	30	0.43	55.42	20.17
33	1	452	16.65	0.37	55.45	15.68
33	1	453	42.53	0.23	63.49	21.29
33	1	454	27	0.14	63.97	26.05
33	1	455	21.29	0.42	62.47	17.44
33	1	456	8	0.04	55.37	14.88
33	1	457	19.16	-0.03	56.35	12.37
33	1	458	28.97	0.12	56.95	16.8
33	1	459	39	-0.7	61.52	15.34
33	1	460	32.41	0.28	61.44	20.05
33	1	461	22.7	-1.63	61.15	12.82
33	1	462	27.58	-0.79	74.46	15
33	1	463	76.05	0.09	56.64	17.35
33	1	464	38.15	0.21	61.96	20.62
33	1	465	93.31	0.12	62.64	22.55
33	1	466	47.11	0.12	58.46	21.27
33	1	467	41.02	0.44	69.53	24.88
33	1	468	36.33	0.01	59.53	21.14
33	1	469	52	0.38	59.82	19.51
33	1	470	43.16	-0.06	57.53	13.67
33	1	471	26	0.27	53.6	13.39
33	1	472	24.51	0	52.99	13.52
33	1	473	35.95	-1	69.26	18.44
33	1	474	65.91	0.09	63.27	15.84
33	1	475	29.96	0.41	67.21	20.19
33	1	476	51.02	0.03	59.05	15.74
33	1	477	28.59	0.47	63.61	20.83
33	1	478	74.62	0.05	59.4	23.41
33	1	479	52.29	0.18	65.75	24.17
33	1	480	54	0.04	60.34	17.35
33	1	481	24.38	0.46	64.53	22.45
33	1	482	35.56	0.2	55.62	14.9
33	1	483	44.12	0.5	73.63	24.48
33	1	484	25.7	0.05	58.48	17.2
33	1	485	38	-0.15	58.12	15.24
33	1	486	27.63	0.07	56.23	13.79
33	1	487	63.97	0.1	58.25	18.89
33	1	488	24.77	0.1	53.21	15.55
33	1	489	46.19	0.12	57.77	16.69
33	1	490	28.07	0.04	57.34	15.99
33	1	491	99.4	0.05	57.41	16.62
33	1	492	45.4	0.18	65.8	21.27
33	1	493	46	-0.04	56.27	15.48
33	1	494	54.47	-0.02	60.8	23.07
33	1	495	39	0.42	62.86	22.27
33	1	496	34.31	0.21	62.43	23
33	1	497	77	0.06	58.28	17.69
33	1	498	4.08	0	39.9	15.46
33	1	499	13.94	-0.06	42.3	16.8
35	1	1	11	0	43.5	22.13
35	1	2	13	-0.16	36.67	22.29
35	1	3	21	-0.35	40.67	16.48
35	1	4	29.5	-0.1	42.67	15.27
35	1	5	6	0.59	63.33	14.04
35	1	6	14	-0.09	41.88	20.49
35	1	7	33.23
35	1	8	10.2	-0.07	40.82	13.88
35	1	9	16.38	-0.37	43.4	19.41
35	1	10	28	1.04	50.82	16.51
35	1	11	13.5	0.13	42.79	15.52
35	1	12	5	0	56.4	12.94
35	1	13	10.89	0	60.3	11.62
35	1	14	3.81
35	1	15	26.15	0.51	68.74	13.72
35	1	16	6	-0.09	36.72	14.17
35	1	17	9	0.31	63.48	13.24
35	1	18	5.68	0	71.1	13.88
35	1	19	13.09	-0.08	69.39	14.53
35	1	20	12	0.38	61.64	15.83
35	1	21	9	0.11	63.48	15.92
35	1	22	22	0.04	67.01	16.89
35	1	23	14.43	0	66.14	14.87
35	1	24	6	0.31	49.13	13.31
35	1	25	5	0	64.8	14.1
35	1	26	30.8	0.95	73.9	15.05
35	1	27	19.61	0.82	68.44	11.78
35	1	28	25.05	0.51	67.66	15.74
35	1	29	22	0.41	68.71	14.56
35	1	30	5	0.44	59.25	13.4
35	1	31	24.51	0.42	71.3	11.77
35	1	32	16.34	0.16	69.26	13.58
35	1	33	23.96	0.99	93.36	16.73
35	1	34	23	0.54	68.57	14.01
35	1	35	11	-0.12	62.96	18.41
35	1	36	21.18	-0.12	63.07	11.68
35	1	37	12	-0.01	59.9	14.93
35	1	38	48.7	0.2	76.71	17.33
35	1	39	15	0.35	64.66	12.03
35	1	40	25.4	0.3	68.89	14.59
35	1	41	4.36	0	73.8	11.83
35	1	42	3.81	-0.36	61.05	12.32
35	1	43	28.32
35	1	44	5.45	0.33	62.16	14.89
35	1	45	17	0.07	66.16	14.34
35	1	46	9	0.03	62.42	15.03
35	1	47	3.81	0	66.9	11.6
35	1	48	14	2	90.48	15.84
35	1	49	24	0.65	87.48	15.17
35	1	50	22	1.78	77.38	14.06
35	1	51	14.43	1.29	69.94	11.86
35	1	52	28.22	1.97	88.99	15.33
35	1	53	25.83	0.42	63.65	15.71
35	1	54	15	-5.81	91.38	13.42
35	1	55	34.52	-0.15	69.89	15.44
35	1	56	16	0.68	58.83	13.67
35	1	57	12	0.16	62.86	16.4
35	1	58	20	0.1	66.49	15.77
35	1	59	32.1	-0.04	69.03	15.79
35	1	60	32.83	0.24	69.73	15.32
35	1	61	19	0.64	66.41	17.01
35	1	62	20.33	0.31	65.84	15.32
35	1	63	41	0.57	91.36	22.76
35	1	64	28	0.21	63.27	20.23
35	1	65	11	0.93	67.18	12.73
35	1	66	8.12
35	1	67	5.18	0.03	71.49	16.19
35	1	68	20.68	-0.01	65.63	15.02
35	1	69	21.24	0.17	60.84	13.33
35	1	70	12	-0.02	67.46	12.31
35	1	71	15	-0.2	60.17	17.96
35	1	72	8.17	-0.2	66.52	14.11
35	1	73	5.99	0.04	72.34	13.09
35	1	74	27.36	1.3	73.49	15.24
35	1	75	5.72
35	1	76	7.86	-2.65	37.99	9.72
35	1	77	19.61	-0.34	60.35	16.06
35	1	78	8.17	0	119.7	15.55
35	1	79	22.09	0.32	78.96	12.5
35	1	80	21.84	0	73.8	11.82
35	1	81	11.09	0.46	66.57	12.99
35	1	82	11.98	-0.02	66.94	12.87
35	1	83	7.63	0	47.1	10.54
35	1	84	12	0.06	63.3	16.76
35	1	85	11.71	2.59	52.8	11.91
35	1	86	21.9	-1.85	79.5	14.34
35	1	87	22	0.15	69.16	21.06
35	1	88	14.5	0.13	61.01	14.51
35	1	89	7.5	-0.26	64.68	16.12
35	1	90	18.5	0.86	67.01	15.04
35	1	91	24.5	0.65	66.65	20.91
35	1	92	20.63	0.38	66.39	17.22
35	1	93	46.5	0.39	71.17	17.94
35	1	94	16.26	0.8	70.98	14.71
35	1	95	11.5	0.49	70.07	18.71
35	1	96	46.56	-0.02	65.2	20.58
35	1	97	10	0.65	69.23	12.96
35	1	98	10.5	-0.18	85.47	12.83
35	1	99	11.98	-0.14	56.2	13.16
35	1	100	3.81	0	47.7	12.96
35	1	101	10.5	-0.03	61.28	12.82
35	1	102	21.79
35	1	103	9.26
35	1	104	9.26
35	1	105	17.5	0.19	70.21	13.98
35	1	106	39.22	0.31	56.55	15.39
35	1	107	14.84	0.29	54.6	13.26
35	1	108	5.5	0	60.9	13.96
35	1	109	9.8	0.14	63.4	11.88
35	1	110	4.3	0	54	12.63
35	1	111	6.54	0	43.8	13.7
35	1	112	22	0.36	40.13	14.59
35	1	113	12.32	0.13	41.36	20.1
35	1	114	21.79
35	1	115	26.7	-0.33	38.95	12.49
35	1	116	13	-0.32	42.85	13.85
35	1	117	10.3	-0.54	40.2	14.87
35	1	118	28.32	-0.08	41.98	18.81
35	1	119	9.53	-0.17	39.67	19.66
35	1	120	44	-1.11	56.29	16.46
42	1	1	8	0.02	39.51	15.9
42	1	2	12.8	0.58	72.4	14.04
42	1	3	4.4	0	44.4	11.89
42	1	4	5.08	0.48	59.6	13.35
42	1	5	16	-0.33	47.37	14.16
42	1	6	8.49	0	44.1	16.36
42	1	7	11.5	-0.27	34.84	17.18
42	1	8	9.53	0.63	70.48	19.16
42	1	9	7	-12.29	86.87	10.14
42	1	10	24.81	0.28	77.59	26.24
42	1	11	12	-0.54	74.98	15.42
42	1	12	18.27	0.29	67.84	18.31
42	1	13	9.45	0.09	73	13.96
42	1	14	13.28	-0.22	69.85	15.32
42	1	15	11.98	0.29	66.48	13.43
42	1	16	29.96	0.14	67.25	18.25
42	1	17	12	0.17	66.33	13.72
42	1	18	3.86	0	54.5	14.39
42	1	19	6	0.03	67.83	13.85
42	1	20	26	0.16	64.87	18.64
42	1	21	4.08	-0.3	67.9	11.34
42	1	22	12	0.19	70.02	19.5
42	1	23	35	0	71.66	22.46
42	1	24	16	0.28	67.56	14.82
42	1	25	13.7	0.52	67.28	16.17
42	1	26	6.24	0.04	61.37	12.91
42	1	27	7	0.04	61.75	17.53
42	1	28	24.46	0.18	75.8	20.18
42	1	29	33.56	0.54	66.86	14.77
42	1	30	7.08	0	60	13.68
42	1	31	9	0.45	61	16.14
42	1	32	22	0.29	68.57	18.92
42	1	33	11.45	0.42	63.83	12.08
42	1	34	15.25	0.23	67.22	15.75
42	1	35	27	0.19	64.16	16.14
42	1	36	23	0.32	65.36	16.09
42	1	37	20.6	0.52	70.86	17.59
42	1	38	71	0.05	69.26	22.91
42	1	39	32.6	0.2	68.25	17.61
42	1	40	26.4	-0.04	67	21.21
42	1	41	16	0.37	64.81	16.93
42	1	42	44	-0.2	73.75	26.83
42	1	43	33.9	-0.34	66.66	23.2
42	1	44	45	0.26	67.91	14.76
42	1	45	12	0.04	64.03	15.64
42	1	46	16	0.45	68	15.15
42	1	47	18	0.14	66.33	22
42	1	48	36.87	0.17	72.07	28.38
42	1	49	23.19	0.18	68.99	23.33
42	1	50	29.45	0.01	61.86	23.56
42	1	51	33	0.31	66.3	20.22
42	1	52	30	0.35	69.26	18.4
42	1	53	35	0.26	65.36	20.35
42	1	54	28	0.03	65.25	23.13
42	1	55	19	0.38	58.71	16.14
42	1	56	23	0.27	59.13	16.55
42	1	57	36	0.07	75.23	21.65
42	1	58	36	0.21	73.37	17.69
42	1	59	11.23	0.15	60.25	17.14
42	1	60	16	0.14	68.54	20.19
42	1	61	23	0.49	72.65	20.63
42	1	62	26	-0.09	68.16	22.32
42	1	63	18.52	0.34	66.39	15.63
42	1	64	23	-0.01	66.67	20.3
42	1	65	13	0.16	72.17	19.45
42	1	66	32	-0.16	66.04	19.87
42	1	67	8	0	57.9	19.52
42	1	68	11.7	-0.61	69.18	19.61
42	1	69	7.1	-0.07	58.2	17.87
42	1	70	43	0.02	69.03	19.11
42	1	71	42	0.11	71.21	26.58
42	1	72	47.94	-0.11	65.69	23.02
42	1	73	17	0.49	64.57	17.75
42	1	74	29.48	-0.05	64.99	19.72
42	1	75	32.13	0.19	68.58	18.69
42	1	76	8.62	-0.44	54.75	17.16
42	1	77	34.31	0.18	78.09	18.56
42	1	78	33	0.21	69.12	20.75
42	1	79	20.28	0.56	70.58	17.71
42	1	80	6	-0.05	33.49	18.85
42	1	81	4.71	0	66.6	15.83
42	1	82	7	0.02	71.22	15.79
42	1	83	11	-0.15	68.94	23.74
42	1	84	10.07	-0.03	65.45	17.31
42	1	85	5	-0.15	67.2	16.72
42	1	86	4.36	-0.11	69.49	19.37
42	1	87	30	-0.39	75.24	24.2
42	1	88	11.98	-0.13	67.21	16.24
42	1	89	43.75	0.16	71.97	23.74
42	1	90	25	-1.04	68.13	14.8
42	1	91	6.18	0.05	70.64	17.79
42	1	92	17.93	0	70.5	12.91
42	1	93	19.9	-0.08	69.46	20.5
42	1	94	15.79	0.11	68.65	17.62
42	1	95	15.25	0.28	70.57	15.62
42	1	96	10.35	0.53	67.22	12.98
42	1	97	21	0.07	66.46	16.47
42	1	98	13	-1.2	53.97	11.01
42	1	99	19.61	-0.21	72.49	15.77
42	1	100	24	-0.5	78.09	15.95
42	1	101	19.61	2.96	73.14	17.48
42	1	102	19	0.34	81.22	14.3
44	1	1	10.5	0.03	65.03	18.77
44	1	2	28.5	-0.99	43.9	13.82
44	1	3	15.33	-0.79	54.86	14.49
44	1	4	19	-0.16	69.93	15.13
44	1	5	32.76	0.1	61.84	25.57
44	1	6	26.34	0.64	68.07	19.06
44	1	7	28.08	0.17	61.58	19.79
44	1	8	27.3	0.9	70.99	16.71
44	1	9	31.33	-0.12	84.45	20.44
44	1	10	3.45	0.13	52.97	19.39
44	1	11	8.97	-2.02	48.99	14.5
44	1	12	4.68	0.06	37.69	12.43
44	1	13	6.24
44	1	14	19.11	-1.18	42.13	15.15
44	1	15	7	-0.08	69.09	13.53
44	1	16	15.99	0.43	68.07	13.15
44	1	17	5	0	42.6	13.24
44	1	18	10
44	1	19	4
44	1	20	34	0.04	65.05	18.98
44	1	21	5
44	1	22	3	0	73.5	11.18
44	1	23	12	0.02	36	14.68
44	1	24	73	-0.19	67.63	22.8
44	1	25	11	0.04	55.02	15.25
44	1	26	5.46
44	1	27	7.02
44	1	28	9.36
44	1	29	6	0	82.8	17.45
44	1	30	11.74	0	38.92	22.38
44	1	31	8	0.12	67.11	16.13
44	1	32	6.09
44	1	33	9	-1.02	57.08	13.53
44	1	34	12	-0.76	86.53	18.3
44	1	35	31.54	0.27	69.3	17.28
44	1	36	14.04	-0.3	36.95	12.38
44	1	37	18.72	0.21	97.86	12.01
44	1	38	3.43	0.09	57.25	18.27
44	1	39	33.54	-0.22	53.73	12.63
44	1	40	4.68	0	63	15.77
44	1	41	7	-0.44	60.1	14.69
44	1	42	10	-0.42	97.58	14.36
44	1	43	5.46
44	1	44	5.54	0.08	40.29	14.19
44	1	45	11	1.22	70.12	12.07
44	1	46	7	-0.1	43.3	14.49
44	1	47	21	0.12	52.23	18.61
44	1	48	20.84	0.92	42.94	16.66
44	1	49	7.75	-2.39	72.36	13.52
44	1	50	13	1.14	40.86	17.35
44	1	51	25	0.96	52.24	12.53
51	10	1	7	-0.04	35.46	18.1
51	10	2	23.6	0	110.4	10.25
51	10	3	15.3	1.74	38.66	13.01
51	10	4	7.9	-0.23	40.37	13
51	10	5	4.24	0	42.9	13.37
51	10	6	9	-0.2	42.9	18.83
51	10	7	20.27	-0.22	77.84	18.51
51	10	8	14.57	0.24	41.53	14.95
51	10	9	10.41	0.23	49.74	16.59
51	10	10	8.92	-0.36	52.24	13.04
51	10	11	3.86	0	36.78	13.21
51	10	12	12	-0.06	38.14	21.28
52	10	1	10.24	0	64.5	11.48
52	10	2	5.41	0	66.6	12.77
52	10	3	9.48	0	65.4	12.1
52	10	4	3.53
52	10	5	15.61	0.16	85.92	17.42
52	10	6	13.1	1.19	87.8	14.95
52	10	7	19.65	0.68	89.61	15.43
52	10	8	15.11	0.21	89.14	15.58
52	10	9	27.7	0.16	91.62	14.96
52	10	10	25.8	0.43	89.73	17.95
52	10	11	30.01	0.16	89.97	19.65
52	10	12	40.41	0.08	66.91	12.91
52	10	13	17.92	0.14	83.68	19.73
52	10	14	56	0.06	82.58	20.39
52	10	15	23.78	1.09	72.98	15.8
52	10	16	31.41	0.09	79.72	15.27
52	10	17	18	0.46	81.77	16.18
52	10	18	20	0.31	79.95	18.34
52	10	19	25.43	0.16	87.55	17.37
52	10	20	21	0.14	79.93	15.94
52	10	21	34.35	0.92	74.6	17.48
52	10	22	51.21	-0.17	82.16	20.29
52	10	23	14.37	-0.02	62.46	12.97
52	10	24	33.11	0.63	76.34	14.92
52	10	25	56.3	-0.01	82.9	21.96
52	10	26	52.2	-0.26	80.19	24.99
52	10	27	27	1.27	68.98	19.63
52	10	28	12.6	-0.2	64.8	14.04
52	10	29	28.2	1.11	77.67	22.35
52	10	30	17.2	0.22	81.1	18.16
52	10	31	17.71	0	81.3	17.38
52	10	32	21.25	1.94	71.43	12.56
52	10	33	20.36	0.06	83.75	19.19
52	10	34	28.49	0.09	82.43	19.6
52	10	35	30	0.13	83.5	17.47
52	10	36	24	0.02	82.64	21.06
52	10	37	23	0.02	82.57	19.37
52	10	38	35.43	-0.03	85.61	20.93
52	10	39	26.44	0.29	65.49	13.63
52	10	40	20	0.25	71.53	12.64
52	10	41	36	0.11	82.59	15.63
52	10	42	45.76	0.05	84.45	20
52	10	43	27.82	0.12	83.78	21.78
52	10	44	26.34	-0.11	65.68	18.16
52	10	45	24.2	0.05	82.74	16.61
52	10	46	37.1	-0.24	67.66	12.53
52	10	47	39	-0.04	64.79	13.39
52	10	48	33.1	0.04	66.88	12.25
52	10	49	25.5	-0.87	70.45	14.91
52	10	50	28.9	0.37	80.24	18.31
52	10	51	9.55	0.74	72.05	14.09
52	10	52	29.96	-1.02	83.23	13.37
52	10	53	22.01	0.09	67.61	13.32
52	10	54	31.91	0.43	68.31	12.42
52	10	55	25.72	0.35	80.51	17.02
52	10	56	37.5	-0.13	78.84	16.04
52	10	57	44	0.21	67.97	14.79
52	10	58	37.2	0.2	79.3	16.38
52	10	59	35.8	0.35	75.97	13.23
52	10	60	26	-0.06	81.88	16.93
52	10	61	2.5
52	10	62	9.1	-0.66	69.17	12.63
52	10	63	7	0	62.7	15.08
52	10	64	17	0.2	66.25	13.58
52	10	65	23	-0.03	66.19	14.13
52	10	66	28.5	0.18	66.55	14.72
52	10	67	34.8	0.34	69.82	14.09
52	10	68	28.9	-0.23	69.72	15.33
52	10	69	36	-0.03	67.37	14.01
52	10	70	48	0.54	74.47	16.58
52	10	71	32	1.14	72.6	18.01
52	10	72	29	0.75	79.06	19.32
52	10	73	23	-3.2	91.27	11.58
52	10	74	20	-0.01	57.84	12.14
52	10	75	50.8	0.2	66.25	16.79
52	10	76	50.8	0.09	64.43	13.73
52	10	77	38.9	0.32	67.04	14.26
52	10	78	19.8	-0.22	65.59	16.83
52	10	79	48.2	0.07	77.85	13.47
52	10	80	38.8	0.12	65.01	14.19
52	10	81	38.73	-0.14	66.36	11.97
52	10	82	34.76	0.84	70.61	14.27
52	10	83	33.77	0.28	72.91	13.41
52	10	84	31.65	0.05	91.65	20.73
52	10	85	20	1.49	78.45	11.96
52	10	86	15.2	0.41	65.63	13.47
52	10	87	78	0.05	93.2	22.02
52	10	88	32	0.66	85.18	22.27
52	10	89	33	0.73	91.35	20.05
52	10	90	39.4	1.17	79.38	19.57
52	10	91	3.9	0	76.5	11
52	10	92	32	0.89	89.5	19.76
52	10	93	13	1.35	83.71	15.66
52	10	94	32	0.59	78.96	20.49
52	10	95	36	0.83	74.49	21.35
52	10	96	43.9	0.48	65.23	18.24
52	10	97	33.4	0.86	72.86	15.63
52	10	98	59	0.16	74.42	20.16
52	10	99	51.8	0.51	64.51	19.34
52	10	100	37	0.79	72.72	22.95
52	10	101	31	1.18	75.86	18.9
52	10	102	40.2	-0.12	81.75	16.67
52	10	103	37.9	0.16	83.01	19.16
52	10	104	23.7	-0.01	64.61	17.37
52	10	105	26.27	0.2	80.92	20.23
52	10	106	25.11	1.16	68.27	17.3
52	10	107	29.78	0.57	83.88	20.87
52	10	108	24.64	0.32	70.21	14.91
52	10	109	49.3	0.28	62.02	18.39
52	10	110	21.2	0.21	70.05	12.44
52	10	111	24	0.1	87.35	15.95
52	10	112	14	0.34	87.13	15.68
52	10	113	19	0.84	89.68	17.23
52	10	114	25	0.71	72.43	12.76
52	10	115	29	-0.15	79.98	14.45
52	10	116	24.41	0.32	78.72	15.02
52	10	117	10	0.52	65	14.69
52	10	118	36.61	0.61	68.88	16.27
52	10	119	26.53	0.37	68.32	13.27
52	10	120	29	1.03	82.04	14.76
52	10	121	26.7	-0.67	83.91	15.6
52	10	122	30.7	0.35	70.51	13.87
52	10	123	15.89	0.03	63.91	12.9
52	10	124	8	0.17	66.54	12.83
52	10	125	23	0.04	69.58	15.11
52	10	126	12.4	0.11	64.01	12.81
52	10	127	24.22	0.49	65.57	11.97
52	10	128	29.3	0.01	66.6	12.84
52	10	129	20.61	-0.13	68.81	12.93
52	10	130	31.85	-0.29	70.04	12.45
52	10	131	22.03	0.52	77.08	12.21
52	10	132	16.1	1.33	81.15	12.19
52	10	133	33.68	-1.23	62.05	13.02
52	10	134	45	-0.04	69.24	12.24
52	10	135	46	0.26	73.93	13.67
52	10	136	26.78	0.99	64.65	11.74
52	10	137	9.94	0.03	66.27	14.81
52	10	138	34.89	0.39	64.02	15.03
52	10	139	29.11	1.43	80.57	15.57
52	10	140	6.25	0	72.9	10.06
52	10	141	25.57	-0.07	66.05	17.78
52	10	142	24.98	0.03	65.86	14.11
52	10	143	30	0.88	72.15	12.33
52	10	144	27.85	0.03	96.3	17.89
52	10	145	20.4	-1.3	81.61	14.46
52	10	146	13.1	-2.33	86.42	13.9
52	10	147	36	-0.35	79.47	20.51
52	10	148	18.8	2.26	54.13	10.59
52	10	149	2.7	-0.15	79.95	11.92
52	10	150	23	0.09	63.72	14.82
52	10	151	33.1	0.03	72.7	13.5
52	10	152	32.46	0.04	68.33	13.34
52	10	153	39.87	0.35	70.6	15.49
52	10	154	40.96	-0.47	72.59	15.4
52	10	155	30.3	0.07	67.72	14.61
52	10	156	42.7	0.05	65.58	14.68
52	10	157	13.78	-0.37	67.98	12.05
52	10	158	19.3	-0.08	65.08	12.04
52	10	159	37.67	-0.08	68.51	13.67
52	10	160	27.92	-0.51	72.47	13.68
52	10	161	31.11	-0.03	62.9	12.9
52	10	162	31.38	0.24	76.44	15.06
52	10	163	49.65	0.2	74.97	16.94
52	10	164	21	0.28	70.87	12.41
52	10	165	65	-0.68	90.27	17.28
52	10	166	5.12	0.14	92.2	12
52	10	167	18.23	0.33	73.75	16.87
52	10	168	13	0.03	65.88	11.99
52	10	169	8.69	-0.11	69.51	12.79
52	10	170	43.42	-0.01	76.6	17.05
52	10	171	12.77	-0.4	80.08	14.51
52	10	172	34.57	0.04	64.75	12.65
52	10	173	40.54	0.08	65.19	12.91
52	10	174	9.29	0.02	66.1	12.91
52	10	175	19.5	0.11	67.71	14.41
52	10	176	33.57	0.07	81.83	17.2
52	10	177	30	0.59	81.57	19.96
52	10	178	42.56	0.14	64.36	12.37
52	10	179	45	0.44	66.25	14.75
52	10	180	53.82	0.33	78.14	21.06
52	10	181	25.2	0.33	68.34	14.72
52	10	182	10.4	0.54	66.55	14.01
52	10	183	35.1	-0.08	64.55	14.98
52	10	184	10.2
52	10	185	33.4	0	82.5	12.32
52	10	186	12.1	0	93	12.21
52	10	187	25.9	0.17	81.58	16.91
52	10	188	21.07	0.2	82.89	17.53
52	10	189	28	0.58	80.56	20.72
52	10	190	137.24	-0.01	82.99	20.62
52	10	191	14	-0.61	79.26	14.56
52	10	192	69.5	0.15	68.4	14.34
52	10	193	21.6	0.58	72.52	12.31
52	10	194	35	-0.01	92.04	16.76
52	10	195	38.8	-0.65	78.96	12.94
52	10	196	16	-0.71	88.17	13.24
52	10	197	47.9	0.04	66.18	13.39
52	10	198	25.29	-0.09	82.63	17.02
52	10	199	24.32	0.04	82.41	15.23
52	10	200	36.83	-1.6	48.06	12.37
52	10	201	17.35	0.27	65.77	12.66
52	10	202	12.71	0.18	63.34	13.17
52	10	203	24.08	0.31	91.69	12.17
52	10	204	47	0.14	82.86	20.13
52	10	205	31.95	0.26	82.84	15.18
52	10	206	33.53	0.2	91.73	20.66
52	10	207	23.4	0.19	89.77	23.36
52	10	208	51.04	-0.01	50.6	12.72
52	10	209	19.88	0.61	56.05	12.97
52	10	210	35.13	0.04	51.71	13.18
52	10	211	26	0.12	62.29	15.88
52	10	212	24.31	-0.11	52.61	13.85
52	10	213	12.9	0.22	49.78	13.57
52	10	214	26	-0.72	78.15	13.6
52	10	215	52	0.34	58.96	14.65
52	10	216	56	0.07	52.06	14.52
52	10	217	20.3	-0.77	68.19	14.92
52	10	218	9.06	0.17	62.74	11.59
52	10	219	16	0.22	85.92	20.6
52	10	220	29	0.39	90.24	20.19
52	10	221	34	0.38	73.6	15.45
52	10	222	57	0.08	68.6	17.92
52	10	223	26.13	0.25	75.35	11.73
52	10	224	6	0.03	65.73	13.18
52	10	225	28.5	0	63.6	11.43
52	10	226	14.6	-0.01	65.09	19.67
52	10	227	54.5	-0.16	64.42	13.13
52	10	228	25.8	0	61.2	11.28
52	10	229	32.2	0.29	65.75	15.29
52	10	230	23.2	0.04	64.42	12.97
52	10	231	43.8	-0.08	62.17	14.9
52	10	232	23.1	-0.88	66.17	16.47
52	10	233	29.5	0.05	63.77	17.46
52	10	234	29.51	0.37	62.62	15.64
52	10	235	34.61	0.1	65.88	13.94
52	10	236	10.28	0.05	61.02	13.2
52	10	237	29.94	0.13	76.58	18.3
52	10	238	28.4	-0.16	78.92	14.76
52	10	239	19.5	0.48	102.53	13.53
52	10	240	46.18	0.19	68.22	11.95
52	10	241	10.76
52	10	242	32.73	0.13	64.55	12.42
52	10	243	36.76	0.91	71.76	20.54
52	10	244	51	-0.14	67.29	15.61
52	10	245	28.5	-0.07	66.16	12.71
52	10	246	28	0.44	75.2	15.27
52	10	247	29.8	-0.14	64.28	15.47
52	10	248	21.3	0.87	69.75	12.76
52	10	249	6.7
52	10	250	5	0	66	13.1
52	10	251	38.4	0.06	82.54	19.88
52	10	252	32	-0.09	64.5	14.57
52	10	253	3.11
52	10	254	6	0	60	13.05
52	10	255	19.1	0.9	80.38	14.86
52	10	256	11.8	0.54	64.56	11.26
52	10	257	36.52	0.44	83.06	17.6
52	10	258	4.43
52	10	259	21.69	0.48	64.39	13.59
52	10	260	21.65	0.26	66.3	13.84
[truncated: 3,153 more rows]

## Sheet: legend
Legend
Name	Definition
Replicate	Replicate number for each individual
Group	Treatment for the experiment: no priming (0), priming 1 day (1), 10 days (10), 20 days (20) and 30 days (30) before recording
Element_ID	Identification code for each USV belonging to one individual
Length_ms	USV length (ms)
fSlope	slope of the USV: slope of linear frequency track regression line (kHz/ms)
fMean	mean USV frequency per USV (kHz)
aMean	mean USV amplitude per USV (dB)
